# Supplementary material for: Identification of novel genetic variants associated with feline cardiomyopathy using targeted next-generation sequencing
Source: Sci Rep. 2025 Jan 31;15:3871. doi: 10.1038/s41598-025-87852-5 (PMC11785968; doi:10.1038/s41598-025-87852-5)
Supplement: Supplementary file 1 — Supplementary Material 1 [file 41598_2025_87852_MOESM1_ESM.xlsx]

## Sheet: Tables description
Supplementary Tables
Supplementary Table 1	All variants identified in the Across-breeds cat cohort (tNGS) via Chi-squared analysis
Supplementary Table 2	Details on the top 20 genetic variants (MAF > 0.05) identified in the Across-breeds cat cohort (tNGS) via genomic association analysis
Supplementary Table 3	All variants for HCM & RCM phenotypes identified in the Birman cat cohort (tNGS) via Chi-squared analysis
Supplementary Table 4	All variants for the HCM phenotype identified in the Birman cat cohort (tNGS) via Chi-squared analysis
Supplementary Table 5	Details on the top 20 genetic variants (MAF > 0.05) identified in HCM & RCM phenotypes in the Birman cat cohort (tNGS) via genomic association analysis
Supplementary Table 6	Details on the top 20 genetic variants (MAF > 0.05) identified in the HCM phenotype in the Birman cat cohort (tNGS) via genomic association analysis
Supplementary Table 7	Across-breeds study design, breakdown of HCM cases and controls per breed
Supplementary Table 8	Transcription factor binding site motif sequence mismatches from Softberry NSITE analysis of the tNGS Across-breed intron (F1:42199381)

## Sheet: SupTable1
SNP FelCat9 Position	Variant Type	Gene	ALT Allele	REF Allele	Protein change	AFF	UNAFF	CHISQ (Geno)	P (Geno)	AFF	UNAFF	CHISQ (Allelic)	P (Allelic)	OR[95%CI]	EAF Cases	EAF Controls	> Prevalence
A2:16291379	intron_variant	MYL3	A	G		4/13/4	5/6/12	6.613	0.03665	21/21	16/30	2.086	0.1486	1.875[0.796-4.416]	0.5	0.3478	Controls
A2:16291473	intron_variant	MYL3	A	G		1/15/5	4/4/15	13.1	0.001427	17/25	12/34	2.057	0.1515	1.927[0.7821-4.746]	0.4048	0.2609	Cases
A2:16291874	intron_variant	MYL3	A	G		2/15/4	7/6/10	9.134	0.01039	19/23	20/26	0.02755	0.8682	1.074[0.4627-2.493]	0.4524	0.4348	Cases
A2:16292169	intron_variant	MYL3	A	G		1/14/6	2/6/15	7.315	0.0258	16/26	10/36	2.822	0.09301	2.215[0.8677-5.657]	0.381	0.2174	Cases
A2:16292708	intron_variant	MYL3	A	C		3/14/4	6/5/12	9.191	0.0101	20/22	17/29	1.024	0.3115	1.551[0.6618-3.634]	0.4762	0.3696	Cases
A2:16293064	intron_variant	MYL3	C	T		4/14/3	5/7/11	6.939	0.03113	22/20	17/29	2.117	0.1457	1.876[0.8008-4.397]	0.5238	0.3696	Cases
A2:16293105	intron_variant	MYL3	T	C		4/14/3	9/5/9	9.114	0.01049	22/20	23/23	0.04981	0.8234	1.1[0.4763-2.541]	0.5238	0.5	Cases
A2:16293313	intron_variant	MYL3	T	C		1/15/5	5/3/15	15.61	0.0004081	17/25	13/33	1.458	0.2273	1.726[0.7091-4.202]	0.4048	0.2826	Cases
A2:16293370	intron_variant	MYL3	G	T		1/15/5	5/3/15	15.61	0.0004081	17/25	13/33	1.458	0.2273	1.726[0.7091-4.202]	0.4048	0.2826	Cases
A2:16293434	intron_variant	MYL3	C	T		6/13/2	9/6/8	6.702	0.03505	25/17	24/22	0.4806	0.4881	1.348[0.579-3.139]	0.5952	0.5217	Cases
A2:16293636	intron_variant	MYL3	A	G		2/15/4	5/6/12	9.071	0.01072	19/23	16/30	1.002	0.3168	1.549[0.6563-3.656]	0.4524	0.3478	Cases
A2:21045841	intron_variant	TNNC1	C	A		0/2/19	0/9/14	5.132	0.02349	2/40	9/37	4.399	0.03597	0.2056[0.04166-1.014]	0.04762	0.1957	Controls
A2:21047171	intron_variant	TNNC1	C	T		0/2/19	0/8/15	3.988	0.04583	2/40	8/38	3.477	0.06224	0.2375[0.04739-1.19]	0.04762	0.1739	Controls
A2:21047437	intron_variant	TNNC1	T	C		0/4/17	2/8/13	3.784	0.1508	4/38	12/34	4.049	0.0442	0.2982[0.08783-1.013]	0.09524	0.2609	Controls
B1:16466482†	intron_variant	PDLIM3	TA	T		1/2/17	0/0/21	3.399	0.1828	4/36	0/42	4.415	0.03562	NA[NA-NA]	0.1	0	Cases
B1:16467136	intron_variant	PDLIM3	T	C		0/6/15	2/1/20	6.208	0.04488	6/36	5/41	0.2343	0.6284	1.367[0.3844-4.859]	0.1429	0.1087	Cases
B1:16467404	intron_variant	PDLIM3	G	A		0/6/15	2/1/20	6.208	0.04488	6/36	5/41	0.2343	0.6284	1.367[0.3844-4.859]	0.1429	0.1087	Cases
B1:16467613	intron_variant	PDLIM3	T	A		0/6/15	2/1/20	6.208	0.04488	6/36	5/41	0.2343	0.6284	1.367[0.3844-4.859]	0.1429	0.1087	Cases
B1:16467706	intron_variant	PDLIM3	G	A		0/6/15	2/1/20	6.208	0.04488	6/36	5/41	0.2343	0.6284	1.367[0.3844-4.859]	0.1429	0.1087	Cases
B1:16467973	intron_variant	PDLIM3	C	T		0/6/15	2/1/20	6.208	0.04488	6/36	5/41	0.2343	0.6284	1.367[0.3844-4.859]	0.1429	0.1087	Cases
B1:16468704	intron_variant	PDLIM3	TC	T		0/6/15	2/1/20	6.208	0.04488	6/36	5/41	0.2343	0.6284	1.367[0.3844-4.859]	0.1429	0.1087	Cases
B1:16469217	intron_variant	PDLIM3	A	G		0/6/15	2/1/20	6.208	0.04488	6/36	5/41	0.2343	0.6284	1.367[0.3844-4.859]	0.1429	0.1087	Cases
B1:16469421	intron_variant	PDLIM3	A	G		0/6/15	2/1/20	6.208	0.04488	6/36	5/41	0.2343	0.6284	1.367[0.3844-4.859]	0.1429	0.1087	Cases
B1:16469547	intron_variant	PDLIM3	A	AGTT		0/6/15	2/1/20	6.208	0.04488	6/36	5/41	0.2343	0.6284	1.367[0.3844-4.859]	0.1429	0.1087	Cases
B1:16469572	intron_variant	PDLIM3	A	G		0/6/15	2/1/20	6.208	0.04488	6/36	5/41	0.2343	0.6284	1.367[0.3844-4.859]	0.1429	0.1087	Cases
B1:16469618	intron_variant	PDLIM3	A	G		0/6/15	2/1/20	6.208	0.04488	6/36	5/41	0.2343	0.6284	1.367[0.3844-4.859]	0.1429	0.1087	Cases
B1:16469678	intron_variant	PDLIM3	A	G		0/6/15	2/1/20	6.208	0.04488	6/36	5/41	0.2343	0.6284	1.367[0.3844-4.859]	0.1429	0.1087	Cases
B1:16470073	intron_variant	PDLIM3	A	G		0/6/15	2/1/20	6.208	0.04488	6/36	5/41	0.2343	0.6284	1.367[0.3844-4.859]	0.1429	0.1087	Cases
B1:16471525	intron_variant	PDLIM3	G	A		0/6/15	2/1/20	6.208	0.04488	6/36	5/41	0.2343	0.6284	1.367[0.3844-4.859]	0.1429	0.1087	Cases
B1:16471602	intron_variant	PDLIM3	C	G		0/6/15	2/1/20	6.208	0.04488	6/36	5/41	0.2343	0.6284	1.367[0.3844-4.859]	0.1429	0.1087	Cases
B3:70081929	intron_variant	ACTC1	A	G		2/5/14	0/3/20	3.475	0.176	9/33	3/43	4.143	0.04182	3.909[0.9804-15.59]	0.2143	0.06522	Cases
B3:70085028	intron_variant	ACTC1	A	G		2/5/14	0/3/20	3.475	0.176	9/33	3/43	4.143	0.04182	3.909[0.9804-15.59]	0.2143	0.06522	Cases
B3:76137937	intron_variant	MYH7	T	C		11/9/1	8/8/7	4.952	0.08409	31/11	24/22	4.385	0.03626	2.583[1.052-6.346]	0.7381	0.5217	Cases
B3:76140532	intron_variant	MYH7	C	CCCCCAGCCCCG		6/1/14	11/3/9	3.474	0.1761	13/29	25/21	4.898	0.02689	0.3766[0.1571-0.9027]	0.3095	0.5435	Controls
B3:76142644	intron_variant	MYH7	G	A		20/1/0	17/5/1	3.827	0.1476	41/1	39/7	4.377	0.03642	7.359[0.8652-62.59]	0.9762	0.8478	Cases
B3:76143530	intron_variant	MYH7	GGGT	G		1/7/13	5/9/9	3.56	0.1686	9/33	19/27	3.998	0.04556	0.3876[0.1511-0.9943]	0.2143	0.413	Controls
B3:76148030	intron_variant	MYH7	C	T		0/1/20	1/5/17	3.827	0.1476	1/41	7/39	4.377	0.03642	0.1359[0.01598-1.156]	0.02381	0.1522	Controls
B3:76154009	intron_variant	MYH7	C	A		11/9/1	8/8/7	4.952	0.08409	31/11	24/22	4.385	0.03626	2.583[1.052-6.346]	0.7381	0.5217	Cases
B3:76154206	intron_variant	MYH7	A	G		1/9/11	7/8/8	4.952	0.08409	11/31	22/24	4.385	0.03626	0.3871[0.1576-0.9509]	0.2619	0.4783	Controls
B3:76167271	intron_variant	MYH7	A	G		0/0/21	1/4/18	5.151	0.07613	0/42	6/40	5.879	0.01532	NA[NA-NA]	0	0.1304	Controls
B3:76167563	missense_variant	ENSFCAG00000040035	T	C	L88F	0/5/16	1/12/10	5.187	0.07477	5/37	14/32	4.453	0.03484	0.3089[0.1002-0.9518]	0.119	0.3043	Controls
B3:76167669†	intron_variant	MYH7	A	G		1/2/18	0/0/23	3.526	0.1715	4/38	0/46	4.59	0.03217	NA[NA-NA]	0.09524	0	Cases
B3:76167688	intron_variant	MYH7	A	G		3/6/12	9/5/9	3.436	0.1795	12/30	23/23	4.209	0.04022	0.4[0.1652-0.9686]	0.2857	0.5	Controls
B3:76174780	intron_variant	MYH7	C	G		0/8/13	0/2/21	5.403	0.02011	8/34	2/44	4.71	0.02999	5.176[1.032-25.97]	0.1905	0.04348	Cases
B3:76174786	intron_variant	MYH7	C	G		0/8/13	0/2/21	5.403	0.02011	8/34	2/44	4.71	0.02999	5.176[1.032-25.97]	0.1905	0.04348	Cases
B3:76175666	intron_variant	MYH7	T	C		2/9/10	0/5/18	5.349	0.06895	13/29	5/41	5.442	0.01966	3.676[1.181-11.44]	0.3095	0.1087	Cases
B3:76175978	intron_variant	MYH7	T	C		0/7/14	0/2/21	4.095	0.043	7/35	2/44	3.629	0.05679	4.4[0.8595-22.52]	0.1667	0.04348	Cases
B3:76175980	intron_variant	MYH7	A	C		0/7/14	0/2/21	4.095	0.043	7/35	2/44	3.629	0.05679	4.4[0.8595-22.52]	0.1667	0.04348	Cases
B3:76175983	intron_variant	MYH7	C	T		0/7/14	0/2/21	4.095	0.043	7/35	2/44	3.629	0.05679	4.4[0.8595-22.52]	0.1667	0.04348	Cases
B3:76175991	intron_variant	MYH7	G	C		0/7/14	0/2/21	4.095	0.043	7/35	2/44	3.629	0.05679	4.4[0.8595-22.52]	0.1667	0.04348	Cases
B3:76179524	intron_variant	MYH7	A	G		0/2/19	1/7/15	4.166	0.1246	2/40	9/37	4.399	0.03597	0.2056[0.04166-1.014]	0.04762	0.1957	Controls
B3:76179710	intron_variant	MYH7	C	G		0/7/14	0/2/21	4.095	0.043	7/35	2/44	3.629	0.05679	4.4[0.8595-22.52]	0.1667	0.04348	Cases
B3:76179738	intron_variant	MYH7	T	C		0/7/14	0/2/21	4.095	0.043	7/35	2/44	3.629	0.05679	4.4[0.8595-22.52]	0.1667	0.04348	Cases
B3:76180568	intron_variant	MYH7	A	C		0/7/14	0/2/21	4.095	0.043	7/35	2/44	3.629	0.05679	4.4[0.8595-22.52]	0.1667	0.04348	Cases
B3:76182720	intron_variant	MYH7	G	A		0/7/14	0/2/21	4.095	0.043	7/35	2/44	3.629	0.05679	4.4[0.8595-22.52]	0.1667	0.04348	Cases
B3:76185777	intron_variant	MYH7	G	A		20/1/0	17/5/1	3.827	0.1476	41/1	39/7	4.377	0.03642	7.359[0.8652-62.59]	0.9762	0.8478	Cases
D1:101335555	intron_variant	MYBPC3	C	CCCCG		0/20/1	0/16/7	4.864	0.02743	20/22	16/30	1.496	0.2212	1.705[0.7233-4.017]	0.4762	0.3478	Cases
D1:76785417	intron_variant	CSRP3	G	A		16/2/3	10/11/2	7.74	0.02085	34/8	31/15	2.091	0.1481	2.056[0.7668-5.515]	0.8095	0.6739	Cases
D1:76792042	intron_variant	CSRP3	T	C		4/2/15	1/10/12	7.391	0.02483	10/32	12/34	0.06073	0.8053	0.8854[0.3363-2.331]	0.2381	0.2609	Controls
D1:76792319	intron_variant	CSRP3	C	A		4/2/15	1/10/12	7.391	0.02483	10/32	12/34	0.06073	0.8053	0.8854[0.3363-2.331]	0.2381	0.2609	Controls
D1:76792615	intron_variant	CSRP3	T	C		4/2/15	1/10/12	7.391	0.02483	10/32	12/34	0.06073	0.8053	0.8854[0.3363-2.331]	0.2381	0.2609	Controls
D1:76792623	intron_variant	CSRP3	A	G		4/2/15	1/10/12	7.391	0.02483	10/32	12/34	0.06073	0.8053	0.8854[0.3363-2.331]	0.2381	0.2609	Controls
D1:76793214	intron_variant	CSRP3	C	A		4/4/13	1/12/10	6.113	0.04705	12/30	14/32	0.03662	0.8482	0.9143[0.3651-2.289]	0.2857	0.3043	Controls
D1:76794916	intron_variant	CSRP3	A	G		4/4/13	1/12/10	6.113	0.04705	12/30	14/32	0.03662	0.8482	0.9143[0.3651-2.289]	0.2857	0.3043	Controls
D1:76795836	intron_variant	CSRP3	G	C		4/2/15	1/10/12	7.391	0.02483	10/32	12/34	0.06073	0.8053	0.8854[0.3363-2.331]	0.2381	0.2609	Controls
D1:76796068	intron_variant	CSRP3	C	T		13/5/3	7/14/2	6.185	0.04539	31/11	28/18	1.664	0.1971	1.812[0.731-4.49]	0.7381	0.6087	Cases
D1:76796249	intron_variant	CSRP3	C	A		21/0/0	17/5/1	6.343	0.04194	42/0	39/7	6.944	0.008412	NA[NA-NA]	1	0.8478	Controls
D1:76804158	missense_variant	CSRP3	C	T	I45V	5/8/8	5/16/2	6.189	0.04531	18/24	26/20	1.64	0.2004	0.5769[0.2479-1.342]	0.4286	0.5652	Controls
D2:12371047	intron_variant	ACTN2	C	T		1/5/15	0/1/22	4.91	0.08585	7/35	1/45	5.58	0.01817	9[1.057-76.6]	0.1667	0.02174	Cases
D2:12372511	intron_variant	ACTN2	C	T		3/1/17	0/6/17	6.494	0.03889	7/35	6/40	0.2289	0.6323	1.333[0.4093-4.344]	0.1667	0.1304	Cases
D2:12372662	intron_variant	ACTN2	A	G		7/8/6	1/13/9	6.212	0.04477	22/20	15/31	3.522	0.06055	2.273[0.958-5.394]	0.5238	0.3261	Cases
D2:12372820	intron_variant	ACTN2	T	C		8/2/5	3/6/11	5.929	0.05157	18/12	12/28	6.3	0.01207	3.5[1.293-9.47]	0.6	0.3	Cases
D2:12376701	intron_variant	ACTN2	G	A		7/6/8	1/12/10	6.645	0.03606	20/22	14/32	2.735	0.0982	2.078[0.8684-4.972]	0.4762	0.3043	Cases
D2:12378384	intron_variant	ACTN2	T	C		5/5/11	0/9/14	6.425	0.04025	15/27	9/37	2.887	0.08932	2.284[0.8711-5.988]	0.3571	0.1957	Cases
D2:12379386	intron_variant	ACTN2	A	T		5/5/11	0/7/16	6.181	0.04548	15/27	7/39	4.919	0.02656	3.095[1.113-8.606]	0.3571	0.1522	Cases
D2:12386066	intron_variant	ACTN2	T	C		1/6/14	0/2/21	4.318	0.1154	8/34	2/44	4.71	0.02999	5.176[1.032-25.97]	0.1905	0.04348	Cases
D2:12392761	intron_variant	ACTN2	C	T		6/4/11	1/10/12	6.108	0.04717	16/26	12/34	1.459	0.227	1.744[0.7046-4.315]	0.381	0.2609	Cases
D2:12396893	intron_variant	ACTN2	A	T		2/2/16	0/1/22	3.086	0.2137	6/34	1/45	4.707	0.03003	7.941[0.9128-69.09]	0.15	0.02174	Cases
D3:8973476	intron_variant	MYL2	A	G		2/8/11	8/9/6	5.049	0.0801	12/30	25/21	5.986	0.01442	0.336[0.1386-0.8148]	0.2857	0.5435	Controls
D3:8973552	intron_variant	MYL2	C	G		2/8/11	8/9/6	5.049	0.0801	12/30	25/21	5.986	0.01442	0.336[0.1386-0.8148]	0.2857	0.5435	Controls
D3:8973625	intron_variant	MYL2	T	C		0/0/21	1/3/19	4.017	0.1342	0/42	5/41	4.84	0.0278	NA[NA-NA]	0	0.1087	Controls
D3:8973639	intron_variant	MYL2	A	G		1/6/14	5/11/7	6.393	0.04091	8/34	21/25	7.033	0.008001	0.2801[0.1068-0.7347]	0.1905	0.4565	Controls
D3:8973977	intron_variant	MYL2	CA	C		0/5/16	0/13/10	4.859	0.0275	5/37	13/33	3.61	0.05744	0.343[0.1105-1.065]	0.119	0.2826	Controls
D3:8974002	intron_variant	MYL2	G	A		0/0/21	1/6/16	7.6	0.02237	0/42	8/38	8.035	0.004589	NA[NA-NA]	0	0.1739	Controls
D3:8974047	intron_variant	MYL2	A	C		0/0/21	1/3/19	4.017	0.1342	0/42	5/41	4.84	0.0278	NA[NA-NA]	0	0.1087	Controls
D3:8974065	intron_variant	MYL2	T	C		0/5/16	0/13/10	4.859	0.0275	5/37	13/33	3.61	0.05744	0.343[0.1105-1.065]	0.119	0.2826	Controls
D3:8974070	intron_variant	MYL2	T	G		0/5/16	0/13/10	4.859	0.0275	5/37	13/33	3.61	0.05744	0.343[0.1105-1.065]	0.119	0.2826	Controls
D3:8974230	intron_variant	MYL2	A	G		0/9/12	7/8/8	7.784	0.0204	9/33	22/24	6.705	0.009616	0.2975[0.1166-0.7593]	0.2143	0.4783	Controls
D3:8974710	intron_variant	MYL2	A	G		0/0/21	1/3/19	4.017	0.1342	0/42	5/41	4.84	0.0278	NA[NA-NA]	0	0.1087	Controls
D3:8974758	intron_variant	MYL2	T	C		0/0/21	1/3/19	4.017	0.1342	0/42	5/41	4.84	0.0278	NA[NA-NA]	0	0.1087	Controls
D3:8974919	intron_variant	MYL2	A	G		1/6/14	5/8/10	3.535	0.1707	8/34	18/28	4.254	0.03916	0.366[0.1385-0.967]	0.1905	0.3913	Controls
D3:8975004	intron_variant	MYL2	C	T		1/6/14	5/8/10	3.535	0.1707	8/34	18/28	4.254	0.03916	0.366[0.1385-0.967]	0.1905	0.3913	Controls
D3:8975505	intron_variant	MYL2	T	C		0/0/21	1/3/19	4.017	0.1342	0/42	5/41	4.84	0.0278	NA[NA-NA]	0	0.1087	Controls
D3:8975575	intron_variant	MYL2	C	T		0/5/16	4/9/10	6.45	0.03976	5/37	17/29	7.349	0.006712	0.2305[0.07602-0.699]	0.119	0.3696	Controls
D3:8975612	intron_variant	MYL2	T	TAGAC		1/5/15	2/11/10	3.5	0.1738	7/35	15/31	2.976	0.08452	0.4133[0.1492-1.145]	0.1667	0.3261	Controls
D3:8975778	intron_variant	MYL2	C	T		1/6/14	5/11/7	6.393	0.04091	8/34	21/25	7.033	0.008001	0.2801[0.1068-0.7347]	0.1905	0.4565	Controls
D3:8975819	intron_variant	MYL2	G	A		1/6/14	5/11/7	6.393	0.04091	8/34	21/25	7.033	0.008001	0.2801[0.1068-0.7347]	0.1905	0.4565	Controls
D3:8975870	intron_variant	MYL2	CCAGACAGA	C		0/5/16	4/7/12	4.824	0.08964	5/37	15/31	5.359	0.02062	0.2793[0.09122-0.8551]	0.119	0.3261	Controls
D3:8976217	intron_variant	MYL2	C	T		1/6/14	5/8/10	3.535	0.1707	8/34	18/28	4.254	0.03916	0.366[0.1385-0.967]	0.1905	0.3913	Controls
D3:8976323	intron_variant	MYL2	T	C		2/8/11	8/9/6	5.049	0.0801	12/30	25/21	5.986	0.01442	0.336[0.1386-0.8148]	0.2857	0.5435	Controls
D3:8976332	intron_variant	MYL2	C	T		2/8/11	8/9/6	5.049	0.0801	12/30	25/21	5.986	0.01442	0.336[0.1386-0.8148]	0.2857	0.5435	Controls
D3:8976362	intron_variant	MYL2	C	T		1/6/14	5/8/10	3.535	0.1707	8/34	18/28	4.254	0.03916	0.366[0.1385-0.967]	0.1905	0.3913	Controls
D3:8976591	intron_variant	MYL2	A	G		2/8/11	8/9/6	5.049	0.0801	12/30	25/21	5.986	0.01442	0.336[0.1386-0.8148]	0.2857	0.5435	Controls
D3:8976627	intron_variant	MYL2	G	A		2/8/11	8/9/6	5.049	0.0801	12/30	25/21	5.986	0.01442	0.336[0.1386-0.8148]	0.2857	0.5435	Controls
D3:8976695	intron_variant	MYL2	G	A		0/0/21	1/3/19	4.017	0.1342	0/42	5/41	4.84	0.0278	NA[NA-NA]	0	0.1087	Controls
D3:8976763	intron_variant	MYL2	C	A		0/0/21	1/3/19	4.017	0.1342	0/42	5/41	4.84	0.0278	NA[NA-NA]	0	0.1087	Controls
D3:8976780	intron_variant	MYL2	C	A		0/0/21	1/3/19	4.017	0.1342	0/42	5/41	4.84	0.0278	NA[NA-NA]	0	0.1087	Controls
D3:8977093	intron_variant	MYL2	G	A		2/8/11	8/9/6	5.049	0.0801	12/30	25/21	5.986	0.01442	0.336[0.1386-0.8148]	0.2857	0.5435	Controls
D3:8977270	intron_variant	MYL2	GA	G		2/8/11	8/9/6	5.049	0.0801	12/30	25/21	5.986	0.01442	0.336[0.1386-0.8148]	0.2857	0.5435	Controls
D3:8977939	intron_variant	MYL2	C	T		0/0/21	1/3/19	4.017	0.1342	0/42	5/41	4.84	0.0278	NA[NA-NA]	0	0.1087	Controls
D3:8978135	intron_variant	MYL2	G	A		0/0/21	1/3/19	4.017	0.1342	0/42	5/41	4.84	0.0278	NA[NA-NA]	0	0.1087	Controls
D3:8978137	intron_variant	MYL2	T	A		0/0/21	1/3/19	4.017	0.1342	0/42	5/41	4.84	0.0278	NA[NA-NA]	0	0.1087	Controls
D3:8978154	intron_variant	MYL2	T	TAAAC		2/8/11	8/9/6	5.049	0.0801	12/30	25/21	5.986	0.01442	0.336[0.1386-0.8148]	0.2857	0.5435	Controls
D3:8978174	intron_variant	MYL2	TA	T		2/8/11	8/9/6	5.049	0.0801	12/30	25/21	5.986	0.01442	0.336[0.1386-0.8148]	0.2857	0.5435	Controls
D3:8978304	intron_variant	MYL2	G	A		0/0/21	1/3/19	4.017	0.1342	0/42	5/41	4.84	0.0278	NA[NA-NA]	0	0.1087	Controls
D3:8978357	intron_variant	MYL2	GT	G		0/0/21	1/3/19	4.017	0.1342	0/42	5/41	4.84	0.0278	NA[NA-NA]	0	0.1087	Controls
D3:8978556	intron_variant	MYL2	G	T		2/8/11	8/9/6	5.049	0.0801	12/30	25/21	5.986	0.01442	0.336[0.1386-0.8148]	0.2857	0.5435	Controls
D3:8978558	intron_variant	MYL2	C	G		2/8/11	8/9/6	5.049	0.0801	12/30	25/21	5.986	0.01442	0.336[0.1386-0.8148]	0.2857	0.5435	Controls
D3:8978629	intron_variant	MYL2	A	G		2/8/11	8/9/6	5.049	0.0801	12/30	25/21	5.986	0.01442	0.336[0.1386-0.8148]	0.2857	0.5435	Controls
D3:8979809	intron_variant	MYL2	G	A		2/8/11	8/9/6	5.049	0.0801	12/30	25/21	5.986	0.01442	0.336[0.1386-0.8148]	0.2857	0.5435	Controls
D3:8979865	intron_variant	MYL2	G	C		2/8/11	8/9/6	5.049	0.0801	12/30	25/21	5.986	0.01442	0.336[0.1386-0.8148]	0.2857	0.5435	Controls
D3:8979891	intron_variant	MYL2	C	G		2/8/11	8/9/6	5.049	0.0801	12/30	25/21	5.986	0.01442	0.336[0.1386-0.8148]	0.2857	0.5435	Controls
D3:8979933	intron_variant	MYL2	C	T		2/8/11	8/9/6	5.049	0.0801	12/30	25/21	5.986	0.01442	0.336[0.1386-0.8148]	0.2857	0.5435	Controls
D3:8979934	intron_variant	MYL2	A	G		2/8/11	7/10/6	4.389	0.1114	12/30	24/22	5.059	0.02449	0.3667[0.1514-0.8882]	0.2857	0.5217	Controls
E2:3446435	intron_variant	ENSFCAG00000005628	A	G		9/3/4	6/2/11	3.838	0.1468	21/11	14/24	5.757	0.01643	3.273[1.224-8.748]	0.6562	0.3684	Cases
E2:3449675	intron_variant	ENSFCAG00000005628	A	AGAAGGGAAGCC		10/8/3	7/7/9	3.512	0.1727	28/14	21/25	3.929	0.04746	2.381[1.003-5.655]	0.6667	0.4565	Cases
E2:3449697	intron_variant	ENSFCAG00000005628	T	C		10/8/3	7/7/9	3.512	0.1727	28/14	21/25	3.929	0.04746	2.381[1.003-5.655]	0.6667	0.4565	Cases
E2:3449717	intron_variant	ENSFCAG00000005628	G	A		10/8/3	7/7/9	3.512	0.1727	28/14	21/25	3.929	0.04746	2.381[1.003-5.655]	0.6667	0.4565	Cases
F1:42194903	3_prime_UTR_variant	TNNT2	GGT	G		9/9/3	2/18/3	7.379	0.02499	27/15	22/24	2.41	0.1205	1.964[0.8341-4.623]	0.6429	0.4783	Cases
F1:42197181	intron_variant	TNNT2	A	G		8/13/0	4/13/6	7.257	0.02655	29/13	21/25	4.898	0.02689	2.656[1.108-6.367]	0.6905	0.4565	Cases
F1:42197240	intron_variant	TNNT2	G	A		8/13/0	4/13/6	7.257	0.02655	29/13	21/25	4.898	0.02689	2.656[1.108-6.367]	0.6905	0.4565	Cases
F1:42197246	intron_variant	TNNT2	G	A		8/13/0	4/13/6	7.257	0.02655	29/13	21/25	4.898	0.02689	2.656[1.108-6.367]	0.6905	0.4565	Cases
F1:42197453	intron_variant	TNNT2	A	C		8/5/8	2/15/6	8.813	0.0122	21/21	19/27	0.6696	0.4132	1.421[0.6118-3.301]	0.5	0.413	Cases
F1:42197458	intron_variant	TNNT2	G	A		8/5/8	2/15/6	8.813	0.0122	21/21	19/27	0.6696	0.4132	1.421[0.6118-3.301]	0.5	0.413	Cases
F1:42199133	intron_variant	TNNT2	T	G		7/9/5	1/15/7	6.255	0.04382	23/19	17/29	2.807	0.09384	2.065[0.88-4.846]	0.5476	0.3696	Cases
F1:42199381†	intron_variant	TNNT2	C	CA		0/5/16	0/0/19	5.17	0.02298	5/37	0/38	4.825	0.02804	NA[NA-NA]	0.119	0	Cases
F1:42199418	intron_variant	TNNT2	C	CTCTGCATCTATGCAATCTATGCAA		8/10/3	4/10/9	4.251	0.1194	26/16	18/28	4.555	0.03283	2.528[1.07-5.97]	0.619	0.3913	Cases
F1:42199636†	intron_variant	TNNT2	GTGT	G		0/4/17	0/0/23	4.819	0.02815	4/38	0/46	4.59	0.03217	NA[NA-NA]	0.09524	0	Cases
F1:42206015	intron_variant	TNNT2	G	A		19/2/0	15/7/1	4.166	0.1246	40/2	37/9	4.399	0.03597	4.865[0.9861-24]	0.9524	0.8043	Cases
F1:42207627	intron_variant	TNNT2	G	A		3/5/13	0/13/8	7.746	0.0208	11/31	13/29	0.2333	0.6291	0.7916[0.3064-2.045]	0.2619	0.3095	Controls
F1:42209443	intron_variant	TNNT2	A	G		2/5/14	0/3/20	3.475	0.176	9/33	3/43	4.143	0.04182	3.909[0.9804-15.59]	0.2143	0.06522	Cases
X:100977724†	intron_variant	LAMP2	A	G		2/0/19	0/0/23	2.295	0.1298	4/38	0/46	4.59	0.03217	NA[NA-NA]	0.09524	0	Cases
X:100977909†	intron_variant	LAMP2	C	T		2/0/19	0/0/23	2.295	0.1298	4/38	0/46	4.59	0.03217	NA[NA-NA]	0.09524	0	Cases
X:100979091	intron_variant	LAMP2	T	G		4/3/14	1/2/20	2.974	0.226	11/31	4/42	4.752	0.02926	3.726[1.084-12.81]	0.2619	0.08696	Cases
X:100979418	intron_variant	LAMP2	G	C		4/3/14	1/2/20	2.974	0.226	11/31	4/42	4.752	0.02926	3.726[1.084-12.81]	0.2619	0.08696	Cases
X:100979471	intron_variant	LAMP2	CG	C		4/3/14	1/2/20	2.974	0.226	11/31	4/42	4.752	0.02926	3.726[1.084-12.81]	0.2619	0.08696	Cases
X:100985956	intron_variant	LAMP2	C	T		4/3/14	1/2/20	2.974	0.226	11/31	4/42	4.752	0.02926	3.726[1.084-12.81]	0.2619	0.08696	Cases
X:100992077	intron_variant	LAMP2	G	A		4/3/14	1/2/20	2.974	0.226	11/31	4/42	4.752	0.02926	3.726[1.084-12.81]	0.2619	0.08696	Cases
X:100992646†	intron_variant	LAMP2	T	C		2/0/19	0/0/23	2.295	0.1298	4/38	0/46	4.59	0.03217	NA[NA-NA]	0.09524	0	Cases
X:100996082	intron_variant	LAMP2	A	G		4/3/14	1/2/20	2.974	0.226	11/31	4/42	4.752	0.02926	3.726[1.084-12.81]	0.2619	0.08696	Cases
X:100996217	intron_variant	LAMP2	GTA	G		4/3/14	1/2/20	2.974	0.226	11/31	4/42	4.752	0.02926	3.726[1.084-12.81]	0.2619	0.08696	Cases
X:100997119	intron_variant	LAMP2	C	T		4/3/14	1/2/20	2.974	0.226	11/31	4/42	4.752	0.02926	3.726[1.084-12.81]	0.2619	0.08696	Cases
X:100997393	intron_variant	LAMP2	G	A		4/3/14	1/2/20	2.974	0.226	11/31	4/42	4.752	0.02926	3.726[1.084-12.81]	0.2619	0.08696	Cases
X:101000484	intron_variant	LAMP2	T	C		4/3/14	1/2/20	2.974	0.226	11/31	4/42	4.752	0.02926	3.726[1.084-12.81]	0.2619	0.08696	Cases
X:101002569	intron_variant	LAMP2	G	A		4/3/14	1/2/20	2.974	0.226	11/31	4/42	4.752	0.02926	3.726[1.084-12.81]	0.2619	0.08696	Cases
X:101006474	intron_variant	LAMP2	C	T		3/3/12	0/1/20	5.804	0.05493	9/27	1/41	8.873	0.002894	13.67[1.637-114.1]	0.25	0.02381	Cases
X:101009419	intron_variant	LAMP2	T	C		4/3/14	1/2/20	2.974	0.226	11/31	4/42	4.752	0.02926	3.726[1.084-12.81]	0.2619	0.08696	Cases
X:101010109†	intron_variant	LAMP2	G	T		2/0/19	0/0/23	2.295	0.1298	4/38	0/46	4.59	0.03217	NA[NA-NA]	0.09524	0	Cases
X:101010364	intron_variant	LAMP2	G	A		4/3/14	1/2/20	2.974	0.226	11/31	4/42	4.752	0.02926	3.726[1.084-12.81]	0.2619	0.08696	Cases
X:101011316	intron_variant	LAMP2	G	A		4/3/14	1/2/20	2.974	0.226	11/31	4/42	4.752	0.02926	3.726[1.084-12.81]	0.2619	0.08696	Cases
Statistically significant differences (P<0.05) are highlighted in bold
Bonferonni correction statistically significant differences (P<0.003) are highlighted in red
† SNPs only present in HCM cats
ALT allele' is the alternative allele, 'REF allele' is the reference allele
HCM cats are "AFF" and control cats are "UNAFF" counts are ordered as Homozygous alternative allele/Heterozygous/Homozygous reference allele for the GENO (genotypic) CHISQ columns
HCM cats are "AFF" and control cats are "UNAFF" counts are ordered as alternative allelic frequency/reference allelic frequency for the ALLELIC (allelic) CHISQ columns
EAF corresponds to effect allele frequency

## Sheet: SupTable2
ID	SNP FelCat9 Position	Variant Type	Gene	ALT Allele	REF Allele	Protein Change	AFF	UNAFF	CHISQ (Geno)	P(Geno)	AFF	UNAFF	CHISQ (Allelic)	P (Allelic)	OR[95%CI]	EAF Cases	EAF Controls	> Prevalence	Praw Genomic association	LogP Genomic association
F1:42199381†	F1:42199381	intron_variant	TNNT2	C	CA	-	0/5/16	0/0/19	5.17	0.02298	5/37	0/38	4.825	0.02804	NA[NA-NA]	0.119	0	Cases	0.000553667	3.25675
B3:76167563	B3:76167563	missense	ENSFCAG00000040035	T	C	L88F	0/5/16	1/12/10	5.187	0.07477	5/37	14/32	4.453	0.03484	0.3089[0.1002-0.9518]	0.119	0.3043	Controls	0.00238246	2.62297
B3:76153016	B3:76153016	synonymous_variant	MYH7	G	A	-	1/9/11	8/8/7	6.314	0.04255	11/31	24/22	6.188	0.01286	0.3253[0.1324-0.7991]	0.2619	0.5217	Controls	0.00530583	2.27525
D3:8974002	D3:8974002	intron_variant	MYL2	G	A	-	0/0/21	1/6/16	7.6	0.02237	0/42	8/38	8.035	0.004589	0[0-NA]	0	0.1739	Controls	0.00537548	2.26958
B3:76142644	B3:76142644	intron_variant	MYH7	G	A	-	20/1/0	17/5/1	3.827	0.1476	41/1	39/7	4.377	0.03642	7.359[0.8652-62.59]	0.9762	0.8478	Cases	0.00659218	2.18097
D1:101328894	D1:101328894	intron_variant	MYBPC3	C	T	-	0/13/8	0/8/15	3.237	0.07201	13/29	8/38	2.222	0.136	2.129[0.7797-5.815]	0.3095	0.1739	Cases	0.00804514	2.09447
B3:76141987	B3:76141987	splice_region_variant,intron_variant	MYH7	C	T	-	20/1/0	16/6/1	4.935	0.08479	41/1	38/8	5.388	0.02028	8.632[1.031-72.28]	0.9762	0.8261	Cases	0.0126733	1.89711
D2:12386066	D2:12386066	intron_variant	ACTN2	T	C	-	1/6/14	0/2/21	4.318	0.1154	8/34	2/44	4.71	0.02999	5.176[1.032-25.97]	0.1905	0.04348	Cases	0.0133677	1.87394
B3:76167271	B3:76167271	intron_variant	MYH7	A	G	-	0/0/21	1/4/18	5.151	0.07613	0/42	6/40	5.879	0.01532	0[0-NA]	0	0.1304	Controls	0.0133884	1.87327
F1:42197181	F1:42197181	intron_variant	TNNT2	A	G	-	8/13/0	4/13/6	7.257	0.02655	29/13	21/25	4.898	0.02689	2.656[1.108-6.367]	0.6905	0.4565	Cases	0.0133885	1.87327
F1:42197240	F1:42197240	intron_variant	TNNT2	G	A	-	8/13/0	4/13/6	7.257	0.02655	29/13	21/25	4.898	0.02689	2.656[1.108-6.367]	0.6905	0.4565	Cases	0.0133885	1.87327
F1:42197246	F1:42197246	intron_variant	TNNT2	G	A	-	8/13/0	4/13/6	7.257	0.02655	29/13	21/25	4.898	0.02689	2.656[1.108-6.367]	0.6905	0.4565	Cases	0.0133885	1.87327
B3:76183786	B3:76183786	intron_variant	MYH7	G	A	-	20/1/0	18/5/0	2.687	0.1012	41/1	41/5	2.49	0.1146	5[0.5595-44.69]	0.9762	0.8913	Cases	0.0134953	1.86982
B3:76181345	B3:76181345	synonymous_variant	MYH7	T	C	-	0/9/12	1/13/9	2.069	0.3554	9/33	15/31	1.384	0.2395	0.5636[0.2156-1.473]	0.2143	0.3261	Controls	0.0187852	1.72618
B3:76167648	B3:76167648	intron_variant	MYH7	T	C	-	0/7/14	1/13/9	3.804	0.1493	7/35	15/31	2.976	0.08452	0.4133[0.1492-1.145]	0.1667	0.3261	Controls	0.0193436	1.71346
B3:76179524	B3:76179524	intron_variant	MYH7	A	G	-	0/2/19	1/7/15	4.166	0.1246	2/40	9/37	4.399	0.03597	0.2056[0.04166-1.014]	0.04762	0.1957	Controls	0.0198661	1.70189
B3:76153064	B3:76153064	intron_variant	MYH7	T	C	-	1/9/11	7/8/8	4.952	0.08409	11/31	22/24	4.385	0.03626	0.3871[0.1576-0.9509]	0.2619	0.4783	Controls	0.0218147	1.66125
B3:76154009	B3:76154009	intron_variant	MYH7	C	A	-	11/9/1	8/8/7	4.952	0.08409	31/11	24/22	4.385	0.03626	2.583[1.052-6.346]	0.7381	0.5217	Cases	0.0218147	1.66125
B3:76154206	B3:76154206	intron_variant	MYH7	A	G	-	1/9/11	7/8/8	4.952	0.08409	11/31	22/24	4.385	0.03626	0.3871[0.1576-0.9509]	0.2619	0.4783	Controls	0.0218147	1.66125
B3:76149275	B3:76149275	intron_variant	MYH7	A	G	-	4/8/9	9/9/5	3.04	0.2187	16/26	27/19	3.729	0.05348	0.433[0.184-1.019]	0.381	0.587	Controls	0.0227843	1.64236
Statistically significant differences (P<0.05) are highlighted in bold
Genomic association analysis suggestive significant threshold set at 2.255 ((italicised)), significant threshold set at 2.55 (highlighted in red)
† SNPs only present in HCM cats
ALT allele' is the alternative allele, 'REF allele' is the reference allele
HCM cats are "AFF" and control cats are "UNAFF" counts are ordered as Homozygous alternative allele/Heterozygous/Homozygous reference allele for the GENO (genotypic) CHISQ columns
HCM cats are "AFF" and control cats are "UNAFF" counts are ordered as alternative allelic frequency/reference allelic frequency for the ALLELIC (allelic) CHISQ columns
EAF corresponds to effect allele frequency

## Sheet: SupTable3
SNP FelCat9 Position	Variant Type	Gene	ALT Allele	REF Allele	Protein change	AFF	UNAFF	CHISQ (Geno)	P (Geno)	AFF	UNAFF	CHISQ (Allelic)	P (Allelic)	OR[CI 95%]	EAF Cases	EAF Controls	>Prevalence
B3:70080970†	intron_variant	ACTC1	TC	T		0/5/9	0/0/14	6.087	0.01362	5/23	0/28	5.49	0.01912	NA[NA-NA]	0.1786	0	Cases
B3:70081922†	intron_variant	ACTC1	C	G		0/5/9	0/0/14	6.087	0.01362	5/23	0/28	5.49	0.01912	NA[NA-NA]	0.1786	0	Cases
B3:70082126†	intron_variant	ACTC1	G	A		0/5/9	0/0/14	6.087	0.01362	5/23	0/28	5.49	0.01912	NA[NA-NA]	0.1786	0	Cases
B3:70082195†	intron_variant	ACTC1	C	G		0/5/9	0/0/14	6.087	0.01362	5/23	0/28	5.49	0.01912	NA[NA-NA]	0.1786	0	Cases
B3:70082342†	intron_variant	ACTC1	C	CT		0/5/9	0/0/14	6.087	0.01362	5/23	0/28	5.49	0.01912	NA[NA-NA]	0.1786	0	Cases
B3:70082364†	intron_variant	ACTC1	T	C		0/5/9	0/0/14	6.087	0.01362	5/23	0/28	5.49	0.01912	NA[NA-NA]	0.1786	0	Cases
B3:70085004†	intron_variant	ACTC1	G	GAA		0/5/9	0/0/14	6.087	0.01362	5/23	0/28	5.49	0.01912	NA[NA-NA]	0.1786	0	Cases
B3:76134696	downstream_gene_variant	CMTM5	C	T		3/10/1	9/1/4	12.16	0.002284	16/12	19/9	0.6857	0.4076	0.6316[0.2122-1.879]	0.5714	0.6786	Controls
B3:76135070	downstream_gene_variant	CMTM5	C	T		3/10/1	8/1/5	12.3	0.00213	16/12	17/11	0.07378	0.7859	0.8627[0.2972-2.504]	0.5714	0.6071	Controls
B3:76135836	downstream_gene_variant	CMTM5	TGGCCTTTA	T		1/10/3	5/1/8	12.3	0.00213	12/16	11/17	0.07378	0.7859	1.159[0.3993-3.364]	0.4286	0.3929	Cases
B3:76136008	downstream_gene_variant	CMTM5	G	A		3/10/1	8/1/5	12.3	0.00213	16/12	17/11	0.07378	0.7859	0.8627[0.2972-2.504]	0.5714	0.6071	Controls
B3:76136391	downstream_gene_variant	CMTM5	G	A		3/10/1	8/1/5	12.3	0.00213	16/12	17/11	0.07378	0.7859	0.8627[0.2972-2.504]	0.5714	0.6071	Controls
B3:76136935	downstream_gene_variant	CMTM5	T	C		0/7/7	0/2/12	4.094	0.04305	7/21	2/26	3.31	0.06887	4.333[0.813-23.1]	0.25	0.07143	Cases
B3:76136956	downstream_gene_variant	CMTM5	G	A		8/1/5	2/2/10	5.6	0.06081	17/11	6/22	8.928	0.002809	5.667[1.743-18.42]	0.6071	0.2143	Cases
B3:76137028	downstream_gene_variant	CMTM5	T	C		1/5/8	4/7/3	4.406	0.1105	7/21	15/13	4.791	0.0286	0.2889[0.09306-0.8968]	0.25	0.5357	Controls
B3:76140279	intron_variant	MYH7	G	A		0/7/7	4/7/3	5.6	0.06081	7/21	15/13	4.791	0.0286	0.2889[0.09306-0.8968]	0.25	0.5357	Controls
B3:76140652	intron_variant	MYH7	A	G		0/6/8	2/1/11	6.045	0.04868	6/22	5/23	0.1131	0.7366	1.255[0.3341-4.71]	0.2143	0.1786	Cases
B3:76140689	splice_region_variant,intron_variant	MYH7	G	A		0/1/13	0/7/7	6.3	0.01207	1/27	7/21	5.25	0.02195	0.1111[0.01267-0.9746]	0.03571	0.25	Controls
B3:76141835	intron_variant	MYH7	A	G		0/7/7	4/7/3	5.6	0.06081	7/21	15/13	4.791	0.0286	0.2889[0.09306-0.8968]	0.25	0.5357	Controls
B3:76141987	splice_region_variant,intron_variant	MYH7	C	T		2/6/6	6/8/0	8.286	0.01588	10/18	20/8	7.179	0.007374	0.2222[0.07201-0.6858]	0.3571	0.7143	Controls
B3:76142464	intron_variant	MYH7	A	G		0/5/9	4/5/5	5.143	0.07643	5/23	13/15	5.24	0.02208	0.2508[0.0741-0.8491]	0.1786	0.4643	Controls
B3:76145539	intron_variant	MYH7	T	C		0/5/9	2/8/4	4.615	0.09949	5/23	12/16	4.139	0.04191	0.2899[0.08532-0.9847]	0.1786	0.4286	Controls
B3:76147208	intron_variant	MYH7	T	TAC		0/3/11	2/6/6	4.471	0.107	3/25	10/18	4.909	0.02672	0.216[0.05193-0.8984]	0.1071	0.3571	Controls
B3:76147299	intron_variant	MYH7	A	T		0/3/11	2/6/6	4.471	0.107	3/25	10/18	4.909	0.02672	0.216[0.05193-0.8984]	0.1071	0.3571	Controls
B3:76149898	intron_variant	MYH7	A	G		0/3/11	3/6/5	6.25	0.04394	3/25	12/16	7.376	0.006611	0.16[0.03898-0.6568]	0.1071	0.4286	Controls
B3:76149919	intron_variant	MYH7	G	A		0/3/11	2/6/6	4.471	0.107	3/25	10/18	4.909	0.02672	0.216[0.05193-0.8984]	0.1071	0.3571	Controls
B3:76150162	intron_variant	MYH7	C	CAG		0/3/11	3/6/5	6.25	0.04394	3/25	12/16	7.376	0.006611	0.16[0.03898-0.6568]	0.1071	0.4286	Controls
B3:76150606	intron_variant	MYH7	T	A		0/3/11	2/6/6	4.471	0.107	3/25	10/18	4.909	0.02672	0.216[0.05193-0.8984]	0.1071	0.3571	Controls
B3:76150871	intron_variant	MYH7	A	G		0/3/11	2/6/6	4.471	0.107	3/25	10/18	4.909	0.02672	0.216[0.05193-0.8984]	0.1071	0.3571	Controls
B3:76151065	intron_variant	MYH7	C	G		3/10/1	9/1/4	12.16	0.002284	16/12	19/9	0.6857	0.4076	0.6316[0.2122-1.879]	0.5714	0.6786	Controls
B3:76151231	synonymous_variant	MYH7	A	G		1/10/3	4/1/9	12.16	0.002284	12/16	9/19	0.6857	0.4076	1.583[0.5321-4.712]	0.4286	0.3214	Cases
B3:76151677	intron_variant	MYH7	C	CCTT		1/10/3	4/1/9	12.16	0.002284	12/16	9/19	0.6857	0.4076	1.583[0.5321-4.712]	0.4286	0.3214	Cases
B3:76152093	intron_variant	MYH7	A	T		0/3/11	2/6/6	4.471	0.107	3/25	10/18	4.909	0.02672	0.216[0.05193-0.8984]	0.1071	0.3571	Controls
B3:76152101	intron_variant	MYH7	T	A		0/3/11	2/6/6	4.471	0.107	3/25	10/18	4.909	0.02672	0.216[0.05193-0.8984]	0.1071	0.3571	Controls
B3:76152521	intron_variant	MYH7	A	AG		0/3/11	2/6/6	4.471	0.107	3/25	10/18	4.909	0.02672	0.216[0.05193-0.8984]	0.1071	0.3571	Controls
B3:76152528	intron_variant	MYH7	A	G		0/3/11	2/6/6	4.471	0.107	3/25	10/18	4.909	0.02672	0.216[0.05193-0.8984]	0.1071	0.3571	Controls
B3:76153016	synonymous_variant	MYH7	G	A		9/4/1	3/7/4	5.618	0.06026	22/6	13/15	6.171	0.01298	4.231[1.314-13.62]	0.7857	0.4643	Cases
B3:76153064	synonymous_variant	MYH7	T	C		9/4/1	2/7/5	7.939	0.01888	22/6	11/17	8.928	0.002809	5.667[1.743-18.42]	0.7857	0.3929	Cases
B3:76153413	intron_variant	MYH7	C	A		1/4/9	5/7/2	7.939	0.01888	6/22	17/11	8.928	0.002809	0.1765[0.05428-0.5737]	0.2143	0.6071	Controls
B3:76153429	intron_variant	MYH7	T	C		0/3/11	2/6/6	4.471	0.107	3/25	10/18	4.909	0.02672	0.216[0.05193-0.8984]	0.1071	0.3571	Controls
B3:76153544	intron_variant	MYH7	C	T		1/4/9	5/7/2	7.939	0.01888	6/22	17/11	8.928	0.002809	0.1765[0.05428-0.5737]	0.2143	0.6071	Controls
B3:76153604	intron_variant	MYH7	C	T		0/3/11	2/6/6	4.471	0.107	3/25	10/18	4.909	0.02672	0.216[0.05193-0.8984]	0.1071	0.3571	Controls
B3:76154009	intron_variant	MYH7	C	A		1/4/9	5/7/2	7.939	0.01888	6/22	17/11	8.928	0.002809	0.1765[0.05428-0.5737]	0.2143	0.6071	Controls
B3:76154206	intron_variant	MYH7	A	G		9/4/1	2/7/5	7.939	0.01888	22/6	11/17	8.928	0.002809	5.667[1.743-18.42]	0.7857	0.3929	Cases
B3:76154278	intron_variant	MYH7	C	T		0/3/11	2/6/6	4.471	0.107	3/25	10/18	4.909	0.02672	0.216[0.05193-0.8984]	0.1071	0.3571	Controls
B3:76154417	intron_variant	MYH7	A	G		0/3/11	2/6/6	4.471	0.107	3/25	10/18	4.909	0.02672	0.216[0.05193-0.8984]	0.1071	0.3571	Controls
B3:76154435	intron_variant	MYH7	A	G		0/3/11	2/6/6	4.471	0.107	3/25	10/18	4.909	0.02672	0.216[0.05193-0.8984]	0.1071	0.3571	Controls
B3:76154694	intron_variant	MYH7	G	A		0/3/11	2/6/6	4.471	0.107	3/25	10/18	4.909	0.02672	0.216[0.05193-0.8984]	0.1071	0.3571	Controls
B3:76156772	intron_variant	MYH7	G	A		0/3/11	3/6/5	6.25	0.04394	3/25	12/16	7.376	0.006611	0.16[0.03898-0.6568]	0.1071	0.4286	Controls
B3:76156841	intron_variant	MYH7	G	A		0/3/11	3/6/5	6.25	0.04394	3/25	12/16	7.376	0.006611	0.16[0.03898-0.6568]	0.1071	0.4286	Controls
B3:76156887	intron_variant	MYH7	A	G		0/3/11	2/6/6	4.471	0.107	3/25	10/18	4.909	0.02672	0.216[0.05193-0.8984]	0.1071	0.3571	Controls
B3:76157281	intron_variant	MYH7	C	T		0/3/11	3/6/5	6.25	0.04394	3/25	12/16	7.376	0.006611	0.16[0.03898-0.6568]	0.1071	0.4286	Controls
B3:76158125	intron_variant	MYH7	C	A		0/3/11	3/6/5	6.25	0.04394	3/25	12/16	7.376	0.006611	0.16[0.03898-0.6568]	0.1071	0.4286	Controls
B3:76158582	intron_variant	MYH7	T	A		0/3/11	2/6/6	4.471	0.107	3/25	10/18	4.909	0.02672	0.216[0.05193-0.8984]	0.1071	0.3571	Controls
B3:76158771	intron_variant	MYH7	G	T		0/3/11	3/6/5	6.25	0.04394	3/25	12/16	7.376	0.006611	0.16[0.03898-0.6568]	0.1071	0.4286	Controls
B3:76159302	intron_variant	MYH7	A	G		0/3/11	2/6/6	4.471	0.107	3/25	10/18	4.909	0.02672	0.216[0.05193-0.8984]	0.1071	0.3571	Controls
B3:76159535	intron_variant	MYH7	A	G		0/3/11	2/6/6	4.471	0.107	3/25	10/18	4.909	0.02672	0.216[0.05193-0.8984]	0.1071	0.3571	Controls
B3:76159798	intron_variant	MYH7	AC	A		0/3/11	2/6/6	4.471	0.107	3/25	10/18	4.909	0.02672	0.216[0.05193-0.8984]	0.1071	0.3571	Controls
B3:76159850	intron_variant	MYH7	G	A		0/3/11	2/6/6	4.471	0.107	3/25	10/18	4.909	0.02672	0.216[0.05193-0.8984]	0.1071	0.3571	Controls
B3:76160257	upstream_gene_variant	MYH7	A	G		0/3/11	2/6/6	4.471	0.107	3/25	10/18	4.909	0.02672	0.216[0.05193-0.8984]	0.1071	0.3571	Controls
B3:76160901	upstream_gene_variant	MYH7	TC	T		0/3/11	2/6/6	4.471	0.107	3/25	10/18	4.909	0.02672	0.216[0.05193-0.8984]	0.1071	0.3571	Controls
B3:76161788	upstream_gene_variant	MYH7	TG	T		1/10/3	5/1/8	12.3	0.00213	12/16	11/17	0.07378	0.7859	1.159[0.3993-3.364]	0.4286	0.3929	Cases
B3:76161999	upstream_gene_variant	MYH7	C	G		0/3/11	2/6/6	4.471	0.107	3/25	10/18	4.909	0.02672	0.216[0.05193-0.8984]	0.1071	0.3571	Controls
B3:76167365	missense_variant	ENSFCAG00000040035	C	G	E22Q	0/8/6	1/2/11	6.071	0.04806	8/20	4/24	1.697	0.1927	2.4[0.6291-9.156]	0.2857	0.1429	Cases
B3:76167669	intron_variant	MYH7	A	G		0/2/12	2/6/6	6	0.04979	2/26	10/18	6.788	0.009178	0.1385[0.02705-0.7087]	0.07143	0.3571	Controls
B3:76167688	intron_variant	MYH7	A	G		9/3/2	3/5/6	5.5	0.06393	21/7	11/17	7.292	0.006928	4.636[1.478-14.54]	0.75	0.3929	Cases
B3:76167828	splice_region_variant,intron_variant	MYH7	G	C		0/3/11	2/6/6	4.471	0.107	3/25	10/18	4.909	0.02672	0.216[0.05193-0.8984]	0.1071	0.3571	Controls
B3:76168426	intron_variant	MYH7	A	G		0/7/7	0/2/12	4.094	0.04305	7/21	2/26	3.31	0.06887	4.333[0.813-23.1]	0.25	0.07143	Cases
B3:76169678	synonymous_variant	MYH7	C	T		1/10/3	5/1/8	12.3	0.00213	12/16	11/17	0.07378	0.7859	1.159[0.3993-3.364]	0.4286	0.3929	Cases
B3:76169958	intron_variant	MYH7	CG	C		0/4/10	1/9/4	5.495	0.0641	4/24	11/17	4.462	0.03466	0.2576[0.07005-0.9472]	0.1429	0.3929	Controls
B3:76169969	intron_variant	MYH7	G	A		5/9/0	10/1/3	11.07	0.003953	19/9	21/7	0.35	0.5541	0.7037[0.2192-2.259]	0.6786	0.75	Controls
B3:76170723	intron_variant	MYH7	A	G		0/3/11	2/7/5	5.85	0.05366	3/25	11/17	6.095	0.01355	0.1855[0.04494-0.7653]	0.1071	0.3929	Controls
B3:76170727	intron_variant	MYH7	C	T		0/3/11	2/6/6	4.471	0.107	3/25	10/18	4.909	0.02672	0.216[0.05193-0.8984]	0.1071	0.3571	Controls
B3:76170760	intron_variant	MYH7	T	G		1/10/3	4/1/9	12.16	0.002284	12/16	9/19	0.6857	0.4076	1.583[0.5321-4.712]	0.4286	0.3214	Cases
B3:76170896	synonymous_variant	MYH7	C	T		3/10/1	9/1/4	12.16	0.002284	16/12	19/9	0.6857	0.4076	0.6316[0.2122-1.879]	0.5714	0.6786	Controls
B3:76174799	intron_variant	MYH7	A	G		0/3/11	2/6/6	4.471	0.107	3/25	10/18	4.909	0.02672	0.216[0.05193-0.8984]	0.1071	0.3571	Controls
B3:76175099	intron_variant	MYH7	T	C		0/1/13	3/4/7	6.6	0.03688	1/27	10/18	9.164	0.002469	0.06667[0.007841-0.5669]	0.03571	0.3571	Controls
B3:76176093	intron_variant	MYH7	A	G		0/3/11	3/6/5	6.25	0.04394	3/25	12/16	7.376	0.006611	0.16[0.03898-0.6568]	0.1071	0.4286	Controls
B3:76177634	intron_variant	MYH7	A	G		4/9/1	9/1/4	10.12	0.006336	17/11	19/9	0.3111	0.577	0.7321[0.2443-2.193]	0.6071	0.6786	Controls
B3:76177645	intron_variant	MYH7	A	C		4/8/2	9/1/4	8.034	0.01801	16/12	19/9	0.6857	0.4076	0.6316[0.2122-1.879]	0.5714	0.6786	Controls
B3:76178000	splice_region_variant,intron_variant	MYH7	G	A		3/10/1	9/1/4	12.16	0.002284	16/12	19/9	0.6857	0.4076	0.6316[0.2122-1.879]	0.5714	0.6786	Controls
B3:76178288	intron_variant	MYH7	A	G		0/3/11	3/6/5	6.25	0.04394	3/25	12/16	7.376	0.006611	0.16[0.03898-0.6568]	0.1071	0.4286	Controls
B3:76180313	intron_variant	MYH7	A	G		0/3/11	2/6/6	4.471	0.107	3/25	10/18	4.909	0.02672	0.216[0.05193-0.8984]	0.1071	0.3571	Controls
B3:76180727	intron_variant	MYH7	G	A		4/8/2	9/1/4	8.034	0.01801	16/12	19/9	0.6857	0.4076	0.6316[0.2122-1.879]	0.5714	0.6786	Controls
B3:76181018	splice_region_variant,intron_variant	MYH7	C	T		0/0/14	3/0/11	3.36	0.0668	0/28	6/22	6.72	0.009534	NA[NA-NA]	0	0.2143	Controls
B3:76181159	intron_variant	MYH7	A	G		0/3/11	2/6/6	4.471	0.107	3/25	10/18	4.909	0.02672	0.216[0.05193-0.8984]	0.1071	0.3571	Controls
B3:76181327	synonymous_variant	MYH7	A	G		0/3/11	2/6/6	4.471	0.107	3/25	10/18	4.909	0.02672	0.216[0.05193-0.8984]	0.1071	0.3571	Controls
B3:76181507	intron_variant	MYH7	T	G		0/3/11	3/6/5	6.25	0.04394	3/25	12/16	7.376	0.006611	0.16[0.03898-0.6568]	0.1071	0.4286	Controls
B3:76181575	synonymous_variant	MYH7	G	A		0/3/11	3/6/5	6.25	0.04394	3/25	12/16	7.376	0.006611	0.16[0.03898-0.6568]	0.1071	0.4286	Controls
D1:76783587	downstream_gene_variant	CSRP3	C	T		0/0/14	0/5/9	6.087	0.01362	0/28	5/23	5.49	0.01912	NA[NA-NA]	0	0.1786	Controls
D1:76783663	downstream_gene_variant	CSRP3	A	G		0/0/14	0/4/10	4.667	0.03075	0/28	4/24	4.308	0.03794	NA[NA-NA]	0	0.1429	Controls
D1:76783711	downstream_gene_variant	CSRP3	C	T		1/3/10	4/7/3	7.169	0.02775	5/23	15/13	7.778	0.005289	0.1884[0.05566-0.6378]	0.1786	0.5357	Controls
D1:76783916	downstream_gene_variant	CSRP3	A	C		0/0/14	0/4/10	4.667	0.03075	0/28	4/24	4.308	0.03794	NA[NA-NA]	0	0.1429	Controls
D1:76784261	downstream_gene_variant	CSRP3	C	T		0/0/14	0/4/10	4.667	0.03075	0/28	4/24	4.308	0.03794	NA[NA-NA]	0	0.1429	Controls
D1:76784404	downstream_gene_variant	CSRP3	A	G		10/3/1	3/7/4	7.169	0.02775	23/5	13/15	7.778	0.005289	5.308[1.568-17.97]	0.8214	0.4643	Cases
D1:76784641	downstream_gene_variant	CSRP3	A	G		0/0/14	0/4/10	4.667	0.03075	0/28	4/24	4.308	0.03794	NA[NA-NA]	0	0.1429	Controls
D1:76784687	downstream_gene_variant	CSRP3	A	G		0/0/14	0/4/10	4.667	0.03075	0/28	4/24	4.308	0.03794	NA[NA-NA]	0	0.1429	Controls
D1:76784885	downstream_gene_variant	CSRP3	T	C		0/0/14	0/4/10	4.667	0.03075	0/28	4/24	4.308	0.03794	NA[NA-NA]	0	0.1429	Controls
D1:76785090	3_prime_UTR_variant	CSRP3	A	C		0/0/14	0/4/10	4.667	0.03075	0/28	4/24	4.308	0.03794	NA[NA-NA]	0	0.1429	Controls
D1:76785691	intron_variant	CSRP3	G	T		0/0/14	0/4/10	4.667	0.03075	0/28	4/24	4.308	0.03794	NA[NA-NA]	0	0.1429	Controls
D1:76785718	intron_variant	CSRP3	T	A		0/0/14	0/4/10	4.667	0.03075	0/28	4/24	4.308	0.03794	NA[NA-NA]	0	0.1429	Controls
D1:76785790	intron_variant	CSRP3	C	A		1/3/10	4/7/3	7.169	0.02775	5/23	15/13	7.778	0.005289	0.1884[0.05566-0.6378]	0.1786	0.5357	Controls
D1:76785807	intron_variant	CSRP3	G	A		0/0/14	0/4/10	4.667	0.03075	0/28	4/24	4.308	0.03794	NA[NA-NA]	0	0.1429	Controls
D1:76785909	intron_variant	CSRP3	G	A		1/3/10	4/6/4	5.371	0.06817	5/23	14/14	6.452	0.01108	0.2174[0.06429-0.735]	0.1786	0.5	Controls
D1:76785970	intron_variant	CSRP3	G	A		1/3/10	4/6/4	5.371	0.06817	5/23	14/14	6.452	0.01108	0.2174[0.06429-0.735]	0.1786	0.5	Controls
D1:76786109	intron_variant	CSRP3	C	T		0/0/14	0/4/10	4.667	0.03075	0/28	4/24	4.308	0.03794	NA[NA-NA]	0	0.1429	Controls
D1:76786151	intron_variant	CSRP3	A	G		0/0/14	0/4/10	4.667	0.03075	0/28	4/24	4.308	0.03794	NA[NA-NA]	0	0.1429	Controls
D1:76786497	intron_variant	CSRP3	CAG	C		0/0/14	0/4/10	4.667	0.03075	0/28	4/24	4.308	0.03794	NA[NA-NA]	0	0.1429	Controls
D1:76786526	intron_variant	CSRP3	C	T		0/0/14	0/4/10	4.667	0.03075	0/28	4/24	4.308	0.03794	NA[NA-NA]	0	0.1429	Controls
D1:76786572	intron_variant	CSRP3	G	A		0/0/14	0/4/10	4.667	0.03075	0/28	4/24	4.308	0.03794	NA[NA-NA]	0	0.1429	Controls
D1:76786683	intron_variant	CSRP3	G	T		0/0/14	0/4/10	4.667	0.03075	0/28	4/24	4.308	0.03794	NA[NA-NA]	0	0.1429	Controls
D1:76786753	intron_variant	CSRP3	G	A		0/0/14	0/4/10	4.667	0.03075	0/28	4/24	4.308	0.03794	NA[NA-NA]	0	0.1429	Controls
D1:76786992	intron_variant	CSRP3	C	T		0/0/14	0/4/10	4.667	0.03075	0/28	4/24	4.308	0.03794	NA[NA-NA]	0	0.1429	Controls
D1:76787188	intron_variant	CSRP3	G	T		0/0/14	0/4/10	4.667	0.03075	0/28	4/24	4.308	0.03794	NA[NA-NA]	0	0.1429	Controls
D1:76787219	intron_variant	CSRP3	G	A		0/0/14	0/4/10	4.667	0.03075	0/28	4/24	4.308	0.03794	NA[NA-NA]	0	0.1429	Controls
D1:76787317	intron_variant	CSRP3	C	T		1/3/10	4/7/3	7.169	0.02775	5/23	15/13	7.778	0.005289	0.1884[0.05566-0.6378]	0.1786	0.5357	Controls
D1:76787385	intron_variant	CSRP3	A	G		0/0/14	0/4/10	4.667	0.03075	0/28	4/24	4.308	0.03794	NA[NA-NA]	0	0.1429	Controls
D1:76787449	intron_variant	CSRP3	A	T		0/0/14	0/4/10	4.667	0.03075	0/28	4/24	4.308	0.03794	NA[NA-NA]	0	0.1429	Controls
D1:76787564	intron_variant	CSRP3	GT	G		0/0/14	0/5/9	6.087	0.01362	0/28	5/23	5.49	0.01912	NA[NA-NA]	0	0.1786	Controls
D1:76787616	intron_variant	CSRP3	A	G		0/0/14	0/4/10	4.667	0.03075	0/28	4/24	4.308	0.03794	NA[NA-NA]	0	0.1429	Controls
D1:76787642	intron_variant	CSRP3	C	T		1/3/10	4/7/3	7.169	0.02775	5/23	15/13	7.778	0.005289	0.1884[0.05566-0.6378]	0.1786	0.5357	Controls
D1:76787760	intron_variant	CSRP3	G	A		0/0/14	0/5/9	6.087	0.01362	0/28	5/23	5.49	0.01912	NA[NA-NA]	0	0.1786	Controls
D1:76787977	intron_variant	CSRP3	C	T		1/3/10	4/7/3	7.169	0.02775	5/23	15/13	7.778	0.005289	0.1884[0.05566-0.6378]	0.1786	0.5357	Controls
D1:76788635	intron_variant	CSRP3	G	A		1/3/10	4/6/4	5.371	0.06817	5/23	14/14	6.452	0.01108	0.2174[0.06429-0.735]	0.1786	0.5	Controls
D1:76789067	intron_variant	CSRP3	T	C		0/0/14	0/4/10	4.667	0.03075	0/28	4/24	4.308	0.03794	NA[NA-NA]	0	0.1429	Controls
D1:76789333	intron_variant	CSRP3	T	A		0/0/14	0/4/10	4.667	0.03075	0/28	4/24	4.308	0.03794	NA[NA-NA]	0	0.1429	Controls
D1:76789355	intron_variant	CSRP3	T	C		0/0/14	0/5/9	6.087	0.01362	0/28	5/23	5.49	0.01912	NA[NA-NA]	0	0.1786	Controls
D1:76789435	intron_variant	CSRP3	C	T		0/0/14	0/4/10	4.667	0.03075	0/28	4/24	4.308	0.03794	NA[NA-NA]	0	0.1429	Controls
D1:76789990	intron_variant	CSRP3	G	C		0/0/14	0/4/10	4.667	0.03075	0/28	4/24	4.308	0.03794	NA[NA-NA]	0	0.1429	Controls
D1:76789991	intron_variant	CSRP3	T	C		0/0/14	0/4/10	4.667	0.03075	0/28	4/24	4.308	0.03794	NA[NA-NA]	0	0.1429	Controls
D1:76790224	synonymous_variant	CSRP3	T	C		0/0/14	0/4/10	4.667	0.03075	0/28	4/24	4.308	0.03794	NA[NA-NA]	0	0.1429	Controls
D1:76790275	synonymous_variant	CSRP3	T	C		0/0/14	0/5/9	6.087	0.01362	0/28	5/23	5.49	0.01912	NA[NA-NA]	0	0.1786	Controls
D1:76790314	synonymous_variant	CSRP3	A	G		0/0/14	0/5/9	6.087	0.01362	0/28	5/23	5.49	0.01912	NA[NA-NA]	0	0.1786	Controls
D1:76790777	intron_variant	CSRP3	A	C		0/0/14	0/4/10	4.667	0.03075	0/28	4/24	4.308	0.03794	NA[NA-NA]	0	0.1429	Controls
D1:76791386	intron_variant	CSRP3	C	T		1/2/11	3/6/5	5.25	0.07244	4/24	12/16	5.6	0.01796	0.2222[0.06078-0.8125]	0.1429	0.4286	Controls
D1:76791852	intron_variant	CSRP3	A	G		1/2/11	3/6/5	5.25	0.07244	4/24	12/16	5.6	0.01796	0.2222[0.06078-0.8125]	0.1429	0.4286	Controls
D1:76792014	intron_variant	CSRP3	T	TA		1/3/10	3/6/5	3.667	0.1599	5/23	12/16	4.139	0.04191	0.2899[0.08532-0.9847]	0.1786	0.4286	Controls
D1:76792081	intron_variant	CSRP3	C	A		1/2/11	3/6/5	5.25	0.07244	4/24	12/16	5.6	0.01796	0.2222[0.06078-0.8125]	0.1429	0.4286	Controls
D1:76792385	intron_variant	CSRP3	G	T		1/2/11	3/6/5	5.25	0.07244	4/24	12/16	5.6	0.01796	0.2222[0.06078-0.8125]	0.1429	0.4286	Controls
D1:76792391	intron_variant	CSRP3	A	G		1/2/11	3/6/5	5.25	0.07244	4/24	12/16	5.6	0.01796	0.2222[0.06078-0.8125]	0.1429	0.4286	Controls
D1:76792421	intron_variant	CSRP3	A	G		0/0/14	0/4/10	4.667	0.03075	0/28	4/24	4.308	0.03794	NA[NA-NA]	0	0.1429	Controls
D1:76792467	intron_variant	CSRP3	T	C		1/2/11	3/5/6	3.756	0.1529	4/24	11/17	4.462	0.03466	0.2576[0.07005-0.9472]	0.1429	0.3929	Controls
D1:76792476	intron_variant	CSRP3	A	G		1/2/11	3/5/6	3.756	0.1529	4/24	11/17	4.462	0.03466	0.2576[0.07005-0.9472]	0.1429	0.3929	Controls
D1:76792479	intron_variant	CSRP3	T	G		1/2/11	3/5/6	3.756	0.1529	4/24	11/17	4.462	0.03466	0.2576[0.07005-0.9472]	0.1429	0.3929	Controls
D1:76792513	intron_variant	CSRP3	T	C		0/0/14	0/4/10	4.667	0.03075	0/28	4/24	4.308	0.03794	NA[NA-NA]	0	0.1429	Controls
D1:76792630	intron_variant	CSRP3	G	A		1/2/11	3/6/5	5.25	0.07244	4/24	12/16	5.6	0.01796	0.2222[0.06078-0.8125]	0.1429	0.4286	Controls
D1:76793016	intron_variant	CSRP3	G	A		1/2/11	3/6/5	5.25	0.07244	4/24	12/16	5.6	0.01796	0.2222[0.06078-0.8125]	0.1429	0.4286	Controls
D1:76793045	intron_variant	CSRP3	A	G		1/2/11	3/5/6	3.756	0.1529	4/24	11/17	4.462	0.03466	0.2576[0.07005-0.9472]	0.1429	0.3929	Controls
D1:76793196	intron_variant	CSRP3	T	C		1/2/11	3/6/5	5.25	0.07244	4/24	12/16	5.6	0.01796	0.2222[0.06078-0.8125]	0.1429	0.4286	Controls
D1:76794240	intron_variant	CSRP3	C	T		1/2/11	3/6/5	5.25	0.07244	4/24	12/16	5.6	0.01796	0.2222[0.06078-0.8125]	0.1429	0.4286	Controls
D1:76794336	intron_variant	CSRP3	G	A		1/2/11	3/5/6	3.756	0.1529	4/24	11/17	4.462	0.03466	0.2576[0.07005-0.9472]	0.1429	0.3929	Controls
D1:76794532	intron_variant	CSRP3	G	GAC		1/2/11	3/6/5	5.25	0.07244	4/24	12/16	5.6	0.01796	0.2222[0.06078-0.8125]	0.1429	0.4286	Controls
D1:76794602	intron_variant	CSRP3	A	G		1/2/11	3/6/5	5.25	0.07244	4/24	12/16	5.6	0.01796	0.2222[0.06078-0.8125]	0.1429	0.4286	Controls
D1:76794743	intron_variant	CSRP3	A	G		1/2/11	3/5/6	3.756	0.1529	4/24	11/17	4.462	0.03466	0.2576[0.07005-0.9472]	0.1429	0.3929	Controls
D1:76794847	intron_variant	CSRP3	C	T		1/2/11	3/5/6	3.756	0.1529	4/24	11/17	4.462	0.03466	0.2576[0.07005-0.9472]	0.1429	0.3929	Controls
D1:76794869	intron_variant	CSRP3	C	T		1/2/11	3/5/6	3.756	0.1529	4/24	11/17	4.462	0.03466	0.2576[0.07005-0.9472]	0.1429	0.3929	Controls
D1:76794888	intron_variant	CSRP3	G	A		1/2/11	3/5/6	3.756	0.1529	4/24	11/17	4.462	0.03466	0.2576[0.07005-0.9472]	0.1429	0.3929	Controls
D1:76795524	intron_variant	CSRP3	C	T		1/2/11	3/5/6	3.756	0.1529	4/24	11/17	4.462	0.03466	0.2576[0.07005-0.9472]	0.1429	0.3929	Controls
D1:76795541	intron_variant	CSRP3	G	T		1/2/11	3/6/5	5.25	0.07244	4/24	12/16	5.6	0.01796	0.2222[0.06078-0.8125]	0.1429	0.4286	Controls
D1:76795550	intron_variant	CSRP3	C	T		1/2/11	3/6/5	5.25	0.07244	4/24	12/16	5.6	0.01796	0.2222[0.06078-0.8125]	0.1429	0.4286	Controls
D1:76795830	intron_variant	CSRP3	G	A		1/3/10	4/5/5	3.967	0.1376	5/23	13/15	5.24	0.02208	0.2508[0.0741-0.8491]	0.1786	0.4643	Controls
D1:76796068	intron_variant	CSRP3	C	T		1/3/10	4/7/3	7.169	0.02775	5/23	15/13	7.778	0.005289	0.1884[0.05566-0.6378]	0.1786	0.5357	Controls
D1:76796163	intron_variant	CSRP3	C	T		1/3/10	4/7/3	7.169	0.02775	5/23	15/13	7.778	0.005289	0.1884[0.05566-0.6378]	0.1786	0.5357	Controls
D1:76796184	intron_variant	CSRP3	A	G		0/0/14	0/5/9	6.087	0.01362	0/28	5/23	5.49	0.01912	NA[NA-NA]	0	0.1786	Controls
D1:76796249	intron_variant	CSRP3	C	A		0/1/13	0/8/6	8.023	0.004618	1/27	8/20	6.487	0.01087	0.09259[0.0107-0.8011]	0.03571	0.2857	Controls
D1:76796335	intron_variant	CSRP3	T	C		1/3/10	4/7/3	7.169	0.02775	5/23	15/13	7.778	0.005289	0.1884[0.05566-0.6378]	0.1786	0.5357	Controls
D1:76796385	intron_variant	CSRP3	A	G		0/0/14	0/4/10	4.667	0.03075	0/28	4/24	4.308	0.03794	NA[NA-NA]	0	0.1429	Controls
D1:76796428	intron_variant	CSRP3	C	A		0/0/14	0/5/9	6.087	0.01362	0/28	5/23	5.49	0.01912	NA[NA-NA]	0	0.1786	Controls
D1:76796466	intron_variant	CSRP3	T	C		0/1/13	0/8/6	8.023	0.004618	1/27	8/20	6.487	0.01087	0.09259[0.0107-0.8011]	0.03571	0.2857	Controls
D1:76796501	intron_variant	CSRP3	T	C		0/0/14	0/4/10	4.667	0.03075	0/28	4/24	4.308	0.03794	NA[NA-NA]	0	0.1429	Controls
D1:76796622	intron_variant	CSRP3	T	C		0/0/14	0/4/10	4.667	0.03075	0/28	4/24	4.308	0.03794	NA[NA-NA]	0	0.1429	Controls
E1:40752583	downstream_gene_variant	STARD3	G	A		8/5/1	13/1/0	4.857	0.08816	21/7	27/1	5.25	0.02195	0.1111[0.01267-0.9746]	0.75	0.9643	Controls
E1:40752905	downstream_gene_variant	STARD3	A	AC		1/5/8	0/1/13	4.857	0.08816	7/21	1/27	5.25	0.02195	9[1.026-78.94]	0.25	0.03571	Cases
E1:40753205	downstream_gene_variant	STARD3	A	G		1/5/8	0/1/13	4.857	0.08816	7/21	1/27	5.25	0.02195	9[1.026-78.94]	0.25	0.03571	Cases
E1:40753271	downstream_gene_variant	STARD3	A	C		1/5/8	0/1/13	4.857	0.08816	7/21	1/27	5.25	0.02195	9[1.026-78.94]	0.25	0.03571	Cases
F1:42196623	intron_variant	TNNT2	A	G		6/7/1	2/6/6	5.648	0.05936	19/9	10/18	5.793	0.01609	3.8[1.255-11.5]	0.6786	0.3571	Cases
F1:42198411	intron_variant	TNNT2	T	G		1/7/6	6/6/2	5.648	0.05936	9/19	18/10	5.793	0.01609	0.2632[0.08694-0.7965]	0.3214	0.6429	Controls
Statistically significant differences (P<0.05) are highlighted in bold
Bonferonni correction statistically significant differences (P<0.002) are highlighted in red
ALT allele' is the alternative allele, 'REF allele' is the reference allele
HCM and RCM cats are "AFF" and control cats are "UNAFF" counts are ordered as Homozygous alternative allele/Heterozygous/Homozygous reference allele for the GENO (genotypic) CHISQ columns
HCM and RCM cats are "AFF" and control cats are "UNAFF" counts are ordered as alternative allelic frequency/reference allelic frequency for the ALLELIC (allelic) CHISQ columns
† SNPs only present in HCM cats
EAF corresponds to effect allele frequency

## Sheet: SupTable4
SNP FelCat9 Position	Variant Type	Gene	ALT Allele	REF Allele	AFF	UNAFF	CHISQ (Geno)	P (Geno)	AFF	UNAFF	CHISQ (Allelic)	P (Allelic)	OR[CI 95%]	EAF Cases	EAF Controls	>Prevalence
B3:70080970†	intron_variant	ACTC1	TC	T	0/3/5	0/0/14	6.079	0.01368	3/13	0/28	5.634	0.01761	NA[NA-NA]	0.1875	0	Cases
B3:70081922†	intron_variant	ACTC1	C	G	0/3/5	0/0/14	6.079	0.01368	3/13	0/28	5.634	0.01761	NA[NA-NA]	0.1875	0	Cases
B3:70082126†	intron_variant	ACTC1	G	A	0/3/5	0/0/14	6.079	0.01368	3/13	0/28	5.634	0.01761	NA[NA-NA]	0.1875	0	Cases
B3:70082195†	intron_variant	ACTC1	C	G	0/3/5	0/0/14	6.079	0.01368	3/13	0/28	5.634	0.01761	NA[NA-NA]	0.1875	0	Cases
B3:70082342†	intron_variant	ACTC1	C	CT	0/3/5	0/0/14	6.079	0.01368	3/13	0/28	5.634	0.01761	NA[NA-NA]	0.1875	0	Cases
B3:70082364†	intron_variant	ACTC1	T	C	0/3/5	0/0/14	6.079	0.01368	3/13	0/28	5.634	0.01761	NA[NA-NA]	0.1875	0	Cases
B3:70085004†	intron_variant	ACTC1	G	GAA	0/3/5	0/0/14	6.079	0.01368	3/13	0/28	5.634	0.01761	NA[NA-NA]	0.1875	0	Cases
B3:76134696	intron_variant	CMTM5	C	T	2/6/0	9/1/4	11.22	0.003653	10/6	19/9	0.13	0.7184	0.7895[0.2182-2.856]	0.625	0.6786	Controls
B3:76135070	intron_variant	CMTM5	C	T	2/6/0	8/1/5	11.38	0.003377	10/6	17/11	0.01369	0.9068	1.078[0.3045-3.82]	0.625	0.6071	Cases
B3:76135836	intron_variant	CMTM5	TGGCCTTTA	T	0/6/2	5/1/8	11.38	0.003377	6/10	11/17	0.01369	0.9068	0.9273[0.2618-3.285]	0.375	0.3929	Controls
B3:76136008	intron_variant	CMTM5	G	A	2/6/0	8/1/5	11.38	0.003377	10/6	17/11	0.01369	0.9068	1.078[0.3045-3.82]	0.625	0.6071	Cases
B3:76136391	intron_variant	CMTM5	G	A	2/6/0	8/1/5	11.38	0.003377	10/6	17/11	0.01369	0.9068	1.078[0.3045-3.82]	0.625	0.6071	Cases
B3:76136935	splice_polypyrimidine_tract_variant	CMTM5	T	C	0/5/3	0/2/12	5.455	0.01951	5/11	2/26	4.423	0.03546	5.909[0.9916-35.21]	0.3125	0.07143	Cases
B3:76136956	intron_variant	CMTM5	G	A	5/0/3	2/2/10	5.854	0.05356	10/6	6/22	7.422	0.006442	6.111[1.574-23.72]	0.625	0.2143	Cases
B3:76137028	intron_variant	CMTM5	T	C	0/3/5	4/7/3	4.822	0.08971	3/13	15/13	5.107	0.02383	0.2[0.04651-0.86]	0.1875	0.5357	Controls
B3:76138398	intron_variant	CMTM5	T	C	3/1/4	1/2/11	3.202	0.2017	7/9	4/24	4.714	0.02991	4.667[1.097-19.85]	0.4375	0.1429	Cases
B3:76141987	splice_region_variant	MYH7	C	T	1/3/4	6/8/0	8.867	0.01187	5/11	20/8	6.699	0.009645	0.1818[0.04771-0.6929]	0.3125	0.7143	Controls
B3:76149898	splice_polypyrimidine_tract_variant	MYH7	A	G	0/2/6	3/6/5	3.732	0.1547	2/14	12/16	4.325	0.03755	0.1905[0.03622-1.002]	0.125	0.4286	Controls
B3:76150162	intron_variant	MYH7	C	CAG	0/2/6	3/6/5	3.732	0.1547	2/14	12/16	4.325	0.03755	0.1905[0.03622-1.002]	0.125	0.4286	Controls
B3:76151065	intron_variant	MYH7	C	G	2/6/0	9/1/4	11.22	0.003653	10/6	19/9	0.13	0.7184	0.7895[0.2182-2.856]	0.625	0.6786	Controls
B3:76151231	synonymous_variant	MYH7	A	G	0/6/2	4/1/9	11.22	0.003653	6/10	9/19	0.13	0.7184	1.267[0.3501-4.582]	0.375	0.3214	Cases
B3:76151677	intron_variant	MYH7	C	CCTT	0/6/2	4/1/9	11.22	0.003653	6/10	9/19	0.13	0.7184	1.267[0.3501-4.582]	0.375	0.3214	Cases
B3:76153016	synonymous_variant	MYH7	G	A	5/3/0	3/7/4	4.822	0.08971	13/3	13/15	5.107	0.02383	5[1.163-21.5]	0.8125	0.4643	Cases
B3:76153064	synonymous_variant	MYH7	T	C	5/3/0	2/7/5	6.752	0.03419	13/3	11/17	7.232	0.007162	6.697[1.545-29.03]	0.8125	0.3929	Cases
B3:76153413	intron_variant	MYH7	C	A	0/3/5	5/7/2	6.752	0.03419	3/13	17/11	7.232	0.007162	0.1493[0.03445-0.6473]	0.1875	0.6071	Controls
B3:76153544	intron_variant	MYH7	C	T	0/3/5	5/7/2	6.752	0.03419	3/13	17/11	7.232	0.007162	0.1493[0.03445-0.6473]	0.1875	0.6071	Controls
B3:76154009	intron_variant	MYH7	C	A	0/3/5	5/7/2	6.752	0.03419	3/13	17/11	7.232	0.007162	0.1493[0.03445-0.6473]	0.1875	0.6071	Controls
B3:76154206	intron_variant	MYH7	A	G	5/3/0	2/7/5	6.752	0.03419	13/3	11/17	7.232	0.007162	6.697[1.545-29.03]	0.8125	0.3929	Cases
B3:76156772	intron_variant	MYH7	G	A	0/2/6	3/6/5	3.732	0.1547	2/14	12/16	4.325	0.03755	0.1905[0.03622-1.002]	0.125	0.4286	Controls
B3:76156841	intron_variant	MYH7	G	A	0/2/6	3/6/5	3.732	0.1547	2/14	12/16	4.325	0.03755	0.1905[0.03622-1.002]	0.125	0.4286	Controls
B3:76157281	intron_variant	MYH7	C	T	0/2/6	3/6/5	3.732	0.1547	2/14	12/16	4.325	0.03755	0.1905[0.03622-1.002]	0.125	0.4286	Controls
B3:76158125	intron_variant	MYH7	C	A	0/2/6	3/6/5	3.732	0.1547	2/14	12/16	4.325	0.03755	0.1905[0.03622-1.002]	0.125	0.4286	Controls
B3:76158771	intron_variant	MYH7	G	T	0/2/6	3/6/5	3.732	0.1547	2/14	12/16	4.325	0.03755	0.1905[0.03622-1.002]	0.125	0.4286	Controls
B3:76161788	intron_variant	MYH7	TG	T	0/6/2	5/1/8	11.38	0.003377	6/10	11/17	0.01369	0.9068	0.9273[0.2618-3.285]	0.375	0.3929	Controls
B3:76167688	intron_variant	MYH7	A	G	5/2/1	3/5/6	4.02	0.134	12/4	11/17	5.206	0.02251	4.636[1.187-18.1]	0.75	0.3929	Cases
B3:76168426	intron_variant	MYH7	A	G	0/6/2	0/2/12	8.11	0.004403	6/10	2/26	6.308	0.01202	7.8[1.344-45.28]	0.375	0.07143	Cases
B3:76169678	synonymous_variant	MYH7	C	T	0/6/2	5/1/8	11.38	0.003377	6/10	11/17	0.01369	0.9068	0.9273[0.2618-3.285]	0.375	0.3929	Controls
B3:76169969	intron_variant	MYH7	G	A	3/5/0	10/1/3	8.426	0.0148	11/5	21/7	0.2005	0.6543	0.7333[0.1882-2.857]	0.6875	0.75	Controls
B3:76170760	intron_variant	MYH7	T	G	0/6/2	4/1/9	11.22	0.003653	6/10	9/19	0.13	0.7184	1.267[0.3501-4.582]	0.375	0.3214	Cases
B3:76170896	synonymous_variant	MYH7	C	T	2/6/0	9/1/4	11.22	0.003653	10/6	19/9	0.13	0.7184	0.7895[0.2182-2.856]	0.625	0.6786	Controls
B3:76175099	intron_variant	MYH7	T	C	0/1/7	3/4/7	3.418	0.1811	1/15	10/18	4.714	0.02991	0.12[0.01374-1.048]	0.0625	0.3571	Controls
B3:76176093	intron_variant	MYH7	A	G	0/2/6	3/6/5	3.732	0.1547	2/14	12/16	4.325	0.03755	0.1905[0.03622-1.002]	0.125	0.4286	Controls
B3:76177634	intron_variant	MYH7	A	G	2/6/0	9/1/4	11.22	0.003653	10/6	19/9	0.13	0.7184	0.7895[0.2182-2.856]	0.625	0.6786	Controls
B3:76177645	intron_variant	MYH7	A	C	2/5/1	9/1/4	7.87	0.01954	9/7	19/9	0.5928	0.4413	0.609[0.1716-2.162]	0.5625	0.6786	Controls
B3:76178000	splice_region_variant	MYH7	G	A	2/6/0	9/1/4	11.22	0.003653	10/6	19/9	0.13	0.7184	0.7895[0.2182-2.856]	0.625	0.6786	Controls
B3:76178288	intron_variant	MYH7	A	G	0/2/6	3/6/5	3.732	0.1547	2/14	12/16	4.325	0.03755	0.1905[0.03622-1.002]	0.125	0.4286	Controls
B3:76178351	intron_variant	MYH7	G	A	2/5/1	9/1/4	7.87	0.01954	9/7	19/9	0.5928	0.4413	0.609[0.1716-2.162]	0.5625	0.6786	Controls
B3:76181018	splice_region_variant	MYH7	C	T	0/0/8	3/0/11	1.985	0.1589	0/16	6/22	3.97	0.04632	NA[NA-NA]	0	0.2143	Controls
B3:76181507	intron_variant	MYH7	T	G	0/2/6	3/6/5	3.732	0.1547	2/14	12/16	4.325	0.03755	0.1905[0.03622-1.002]	0.125	0.4286	Controls
B3:76181575	synonymous_variant	MYH7	G	A	0/2/6	3/6/5	3.732	0.1547	2/14	12/16	4.325	0.03755	0.1905[0.03622-1.002]	0.125	0.4286	Controls
D1:76796249	intron_variant	CSRP3	C	A	0/1/7	0/8/6	4.197	0.04049	1/15	8/20	3.118	0.07744	0.1667[0.01877-1.48]	0.0625	0.2857	Controls
D1:76796466	intron_variant	CSRP3	T	C	0/1/7	0/8/6	4.197	0.04049	1/15	8/20	3.118	0.07744	0.1667[0.01877-1.48]	0.0625	0.2857	Controls
D2:12370028†	intron_variant	ACTN2	A	G	0/2/6	0/0/14	3.85	0.04975	2/14	0/28	3.667	0.05551	NA[NA-NA]	0.125	0	Cases
D2:12371035†	intron_variant	ACTN2	G	GA	0/2/6	0/0/14	3.85	0.04975	2/14	0/28	3.667	0.05551	NA[NA-NA]	0.125	0	Cases
D2:12371825†	intron_variant	ACTN2	A	G	0/2/6	0/0/14	3.85	0.04975	2/14	0/28	3.667	0.05551	NA[NA-NA]	0.125	0	Cases
D2:12371867†	intron_variant	ACTN2	A	G	0/2/6	0/0/14	3.85	0.04975	2/14	0/28	3.667	0.05551	NA[NA-NA]	0.125	0	Cases
D2:12372008†	intron_variant	ACTN2	G	A	0/2/6	0/0/14	3.85	0.04975	2/14	0/28	3.667	0.05551	NA[NA-NA]	0.125	0	Cases
D2:12372038†	intron_variant	ACTN2	C	T	0/2/6	0/0/14	3.85	0.04975	2/14	0/28	3.667	0.05551	NA[NA-NA]	0.125	0	Cases
D2:12372126†	intron_variant	ACTN2	C	T	0/2/6	0/0/14	3.85	0.04975	2/14	0/28	3.667	0.05551	NA[NA-NA]	0.125	0	Cases
D2:12372440	intron_variant	ACTN2	A	G	0/5/3	0/2/12	5.455	0.01951	5/11	2/26	4.423	0.03546	5.909[0.9916-35.21]	0.3125	0.07143	Cases
D2:12372700†	intron_variant	ACTN2	T	G	0/2/6	0/0/14	3.85	0.04975	2/14	0/28	3.667	0.05551	NA[NA-NA]	0.125	0	Cases
D2:12372745	intron_variant	ACTN2	T	C	0/5/3	0/2/12	5.455	0.01951	5/11	2/26	4.423	0.03546	5.909[0.9916-35.21]	0.3125	0.07143	Cases
D2:12372820	intron_variant	ACTN2	T	C	0/5/3	0/2/12	5.455	0.01951	5/11	2/26	4.423	0.03546	5.909[0.9916-35.21]	0.3125	0.07143	Cases
D2:12373076†	intron_variant	ACTN2	GAA	G	0/2/6	0/0/14	3.85	0.04975	2/14	0/28	3.667	0.05551	NA[NA-NA]	0.125	0	Cases
D2:12373286†	intron_variant	ACTN2	T	C	0/2/6	0/0/14	3.85	0.04975	2/14	0/28	3.667	0.05551	NA[NA-NA]	0.125	0	Cases
D2:12373305†	intron_variant	ACTN2	A	G	0/2/6	0/0/14	3.85	0.04975	2/14	0/28	3.667	0.05551	NA[NA-NA]	0.125	0	Cases
D2:12373463†	intron_variant	ACTN2	A	G	0/2/6	0/0/14	3.85	0.04975	2/14	0/28	3.667	0.05551	NA[NA-NA]	0.125	0	Cases
D2:12373478†	intron_variant	ACTN2	T	C	0/2/6	0/0/14	3.85	0.04975	2/14	0/28	3.667	0.05551	NA[NA-NA]	0.125	0	Cases
D2:12373480†	intron_variant	ACTN2	T	C	0/2/6	0/0/14	3.85	0.04975	2/14	0/28	3.667	0.05551	NA[NA-NA]	0.125	0	Cases
D2:12373682†	intron_variant	ACTN2	C	T	0/2/6	0/0/14	3.85	0.04975	2/14	0/28	3.667	0.05551	NA[NA-NA]	0.125	0	Cases
D2:12373744†	intron_variant	ACTN2	A	G	0/2/6	0/0/14	3.85	0.04975	2/14	0/28	3.667	0.05551	NA[NA-NA]	0.125	0	Cases
D2:12374162	intron_variant	ACTN2	C	G	0/5/3	0/2/12	5.455	0.01951	5/11	2/26	4.423	0.03546	5.909[0.9916-35.21]	0.3125	0.07143	Cases
D2:12374260	intron_variant	ACTN2	A	C	0/5/3	0/2/12	5.455	0.01951	5/11	2/26	4.423	0.03546	5.909[0.9916-35.21]	0.3125	0.07143	Cases
D2:12374428†	intron_variant	ACTN2	T	C	0/2/6	0/0/14	3.85	0.04975	2/14	0/28	3.667	0.05551	NA[NA-NA]	0.125	0	Cases
D2:12374447	intron_variant	ACTN2	T	C	0/5/3	0/2/12	5.455	0.01951	5/11	2/26	4.423	0.03546	5.909[0.9916-35.21]	0.3125	0.07143	Cases
D2:12374471	intron_variant	ACTN2	G	C	0/5/3	0/2/12	5.455	0.01951	5/11	2/26	4.423	0.03546	5.909[0.9916-35.21]	0.3125	0.07143	Cases
D2:12374741	intron_variant	ACTN2	T	C	0/5/3	0/2/12	5.455	0.01951	5/11	2/26	4.423	0.03546	5.909[0.9916-35.21]	0.3125	0.07143	Cases
D2:12374775	intron_variant	ACTN2	T	G	0/5/3	0/2/12	5.455	0.01951	5/11	2/26	4.423	0.03546	5.909[0.9916-35.21]	0.3125	0.07143	Cases
D2:12374832	intron_variant	ACTN2	C	T	0/5/3	0/2/12	5.455	0.01951	5/11	2/26	4.423	0.03546	5.909[0.9916-35.21]	0.3125	0.07143	Cases
D2:12374961†	intron_variant	ACTN2	A	C	0/2/6	0/0/14	3.85	0.04975	2/14	0/28	3.667	0.05551	NA[NA-NA]	0.125	0	Cases
D2:12375644†	intron_variant	ACTN2	C	A	0/2/6	0/0/14	3.85	0.04975	2/14	0/28	3.667	0.05551	NA[NA-NA]	0.125	0	Cases
D2:12375928	intron_variant	ACTN2	G	C	0/5/3	0/2/12	5.455	0.01951	5/11	2/26	4.423	0.03546	5.909[0.9916-35.21]	0.3125	0.07143	Cases
D2:12375934	intron_variant	ACTN2	G	A	0/5/3	0/2/12	5.455	0.01951	5/11	2/26	4.423	0.03546	5.909[0.9916-35.21]	0.3125	0.07143	Cases
D2:12376105†	intron_variant	ACTN2	C	T	0/2/6	0/0/14	3.85	0.04975	2/14	0/28	3.667	0.05551	NA[NA-NA]	0.125	0	Cases
D2:12376313†	intron_variant	ACTN2	G	A	0/2/6	0/0/14	3.85	0.04975	2/14	0/28	3.667	0.05551	NA[NA-NA]	0.125	0	Cases
D2:12376671†	intron_variant	ACTN2	G	C	0/2/6	0/0/14	3.85	0.04975	2/14	0/28	3.667	0.05551	NA[NA-NA]	0.125	0	Cases
D2:12376786†	intron_variant	ACTN2	A	G	0/2/6	0/0/14	3.85	0.04975	2/14	0/28	3.667	0.05551	NA[NA-NA]	0.125	0	Cases
D2:12376905†	intron_variant	ACTN2	T	G	0/2/6	0/0/14	3.85	0.04975	2/14	0/28	3.667	0.05551	NA[NA-NA]	0.125	0	Cases
D2:12378837†	intron_variant	ACTN2	T	C	0/2/6	0/0/14	3.85	0.04975	2/14	0/28	3.667	0.05551	NA[NA-NA]	0.125	0	Cases
D2:12379148†	intron_variant	ACTN2	C	G	0/2/6	0/0/14	3.85	0.04975	2/14	0/28	3.667	0.05551	NA[NA-NA]	0.125	0	Cases
D2:12379161†	intron_variant	ACTN2	C	T	0/2/6	0/0/14	3.85	0.04975	2/14	0/28	3.667	0.05551	NA[NA-NA]	0.125	0	Cases
D2:12379316†	intron_variant	ACTN2	C	T	0/2/6	0/0/14	3.85	0.04975	2/14	0/28	3.667	0.05551	NA[NA-NA]	0.125	0	Cases
D2:12379340†	intron_variant	ACTN2	A	G	0/2/6	0/0/14	3.85	0.04975	2/14	0/28	3.667	0.05551	NA[NA-NA]	0.125	0	Cases
D2:12379345†	intron_variant	ACTN2	A	G	0/2/6	0/0/14	3.85	0.04975	2/14	0/28	3.667	0.05551	NA[NA-NA]	0.125	0	Cases
D2:12379788†	intron_variant	ACTN2	C	T	0/2/6	0/0/14	3.85	0.04975	2/14	0/28	3.667	0.05551	NA[NA-NA]	0.125	0	Cases
D2:12380322†	intron_variant	ACTN2	T	C	0/2/6	0/0/14	3.85	0.04975	2/14	0/28	3.667	0.05551	NA[NA-NA]	0.125	0	Cases
D2:12380788†	intron_variant	ACTN2	A	C	0/2/6	0/0/14	3.85	0.04975	2/14	0/28	3.667	0.05551	NA[NA-NA]	0.125	0	Cases
D2:12381275†	intron_variant	ACTN2	G	A	0/2/6	0/0/14	3.85	0.04975	2/14	0/28	3.667	0.05551	NA[NA-NA]	0.125	0	Cases
D2:12381517†	intron_variant	ACTN2	C	T	0/2/6	0/0/14	3.85	0.04975	2/14	0/28	3.667	0.05551	NA[NA-NA]	0.125	0	Cases
D2:12381536†	intron_variant	ACTN2	C	T	0/2/6	0/0/14	3.85	0.04975	2/14	0/28	3.667	0.05551	NA[NA-NA]	0.125	0	Cases
D2:12381560†	intron_variant	ACTN2	G	A	0/2/6	0/0/14	3.85	0.04975	2/14	0/28	3.667	0.05551	NA[NA-NA]	0.125	0	Cases
D2:12381656†	intron_variant	ACTN2	C	T	0/2/6	0/0/14	3.85	0.04975	2/14	0/28	3.667	0.05551	NA[NA-NA]	0.125	0	Cases
D2:12381670†	intron_variant	ACTN2	C	CA	0/2/6	0/0/14	3.85	0.04975	2/14	0/28	3.667	0.05551	NA[NA-NA]	0.125	0	Cases
D2:12381712†	intron_variant	ACTN2	T	C	0/2/6	0/0/14	3.85	0.04975	2/14	0/28	3.667	0.05551	NA[NA-NA]	0.125	0	Cases
D2:12382060†	intron_variant	ACTN2	T	C	0/2/6	0/0/14	3.85	0.04975	2/14	0/28	3.667	0.05551	NA[NA-NA]	0.125	0	Cases
D2:12382061†	intron_variant	ACTN2	G	A	0/2/6	0/0/14	3.85	0.04975	2/14	0/28	3.667	0.05551	NA[NA-NA]	0.125	0	Cases
D2:12382136†	intron_variant	ACTN2	A	G	0/2/6	0/0/14	3.85	0.04975	2/14	0/28	3.667	0.05551	NA[NA-NA]	0.125	0	Cases
D2:12382446†	intron_variant	ACTN2	C	T	0/2/6	0/0/14	3.85	0.04975	2/14	0/28	3.667	0.05551	NA[NA-NA]	0.125	0	Cases
D2:12382588†	intron_variant	ACTN2	A	AAAC	0/2/6	0/0/14	3.85	0.04975	2/14	0/28	3.667	0.05551	NA[NA-NA]	0.125	0	Cases
D2:12382978†	intron_variant	ACTN2	C	T	0/2/6	0/0/14	3.85	0.04975	2/14	0/28	3.667	0.05551	NA[NA-NA]	0.125	0	Cases
D2:12383025†	intron_variant	ACTN2	G	T	0/2/6	0/0/14	3.85	0.04975	2/14	0/28	3.667	0.05551	NA[NA-NA]	0.125	0	Cases
D2:12383028†	intron_variant	ACTN2	G	C	0/2/6	0/0/14	3.85	0.04975	2/14	0/28	3.667	0.05551	NA[NA-NA]	0.125	0	Cases
D2:12383317†	intron_variant	ACTN2	G	A	0/2/6	0/0/14	3.85	0.04975	2/14	0/28	3.667	0.05551	NA[NA-NA]	0.125	0	Cases
D2:12384052†	intron_variant	ACTN2	T	C	0/2/6	0/0/14	3.85	0.04975	2/14	0/28	3.667	0.05551	NA[NA-NA]	0.125	0	Cases
D2:12385581†	intron_variant	ACTN2	A	G	0/2/6	0/0/14	3.85	0.04975	2/14	0/28	3.667	0.05551	NA[NA-NA]	0.125	0	Cases
D2:12385598†	intron_variant	ACTN2	A	T	0/2/6	0/0/14	3.85	0.04975	2/14	0/28	3.667	0.05551	NA[NA-NA]	0.125	0	Cases
D2:12385662†	intron_variant	ACTN2	A	G	0/2/6	0/0/14	3.85	0.04975	2/14	0/28	3.667	0.05551	NA[NA-NA]	0.125	0	Cases
D2:12386791†	intron_variant	ACTN2	A	G	0/2/6	0/0/14	3.85	0.04975	2/14	0/28	3.667	0.05551	NA[NA-NA]	0.125	0	Cases
D2:12386867†	intron_variant	ACTN2	T	G	0/2/6	0/0/14	3.85	0.04975	2/14	0/28	3.667	0.05551	NA[NA-NA]	0.125	0	Cases
D2:12387753†	intron_variant	ACTN2	A	G	0/2/6	0/0/14	3.85	0.04975	2/14	0/28	3.667	0.05551	NA[NA-NA]	0.125	0	Cases
D2:12388424†	intron_variant	ACTN2	T	C	0/2/6	0/0/14	3.85	0.04975	2/14	0/28	3.667	0.05551	NA[NA-NA]	0.125	0	Cases
D2:12388686†	intron_variant	ACTN2	A	G	0/2/6	0/0/14	3.85	0.04975	2/14	0/28	3.667	0.05551	NA[NA-NA]	0.125	0	Cases
D2:12388800†	intron_variant	ACTN2	T	C	0/2/6	0/0/14	3.85	0.04975	2/14	0/28	3.667	0.05551	NA[NA-NA]	0.125	0	Cases
D2:12388919†	intron_variant	ACTN2	A	G	0/2/6	0/0/14	3.85	0.04975	2/14	0/28	3.667	0.05551	NA[NA-NA]	0.125	0	Cases
D2:12389095†	intron_variant	ACTN2	A	AAGC	0/2/6	0/0/14	3.85	0.04975	2/14	0/28	3.667	0.05551	NA[NA-NA]	0.125	0	Cases
D2:12389107†	intron_variant	ACTN2	T	C	0/2/6	0/0/14	3.85	0.04975	2/14	0/28	3.667	0.05551	NA[NA-NA]	0.125	0	Cases
D2:12389196†	intron_variant	ACTN2	A	G	0/2/6	0/0/14	3.85	0.04975	2/14	0/28	3.667	0.05551	NA[NA-NA]	0.125	0	Cases
D2:12389935†	intron_variant	ACTN2	G	A	0/2/6	0/0/14	3.85	0.04975	2/14	0/28	3.667	0.05551	NA[NA-NA]	0.125	0	Cases
D2:12391015†	intron_variant	ACTN2	A	C	0/2/6	0/0/14	3.85	0.04975	2/14	0/28	3.667	0.05551	NA[NA-NA]	0.125	0	Cases
D2:12391057†	intron_variant	ACTN2	C	G	0/2/6	0/0/14	3.85	0.04975	2/14	0/28	3.667	0.05551	NA[NA-NA]	0.125	0	Cases
D2:12391080†	intron_variant	ACTN2	A	G	0/2/6	0/0/14	3.85	0.04975	2/14	0/28	3.667	0.05551	NA[NA-NA]	0.125	0	Cases
D2:12392739†	intron_variant	ACTN2	A	G	0/2/6	0/0/14	3.85	0.04975	2/14	0/28	3.667	0.05551	NA[NA-NA]	0.125	0	Cases
D2:12393293†	splice_region_variant	ACTN2	G	A	0/2/6	0/0/14	3.85	0.04975	2/14	0/28	3.667	0.05551	NA[NA-NA]	0.125	0	Cases
D2:12413449†	intron_variant	ACTN2	G	T	0/2/6	0/0/14	3.85	0.04975	2/14	0/28	3.667	0.05551	NA[NA-NA]	0.125	0	Cases
D2:12439899†	intron_variant	ACTN2	C	T	0/2/6	0/0/14	3.85	0.04975	2/14	0/28	3.667	0.05551	NA[NA-NA]	0.125	0	Cases
E1:40752583	synonymous_variant	STARD3	G	A	3/4/1	13/1/0	8.009	0.01823	10/6	27/1	8.761	0.003077	0.06173[0.006585-0.5786]	0.625	0.9643	Controls
E1:40752905	intron_variant	STARD3	A	AC	1/4/3	0/1/13	8.009	0.01823	6/10	1/27	8.761	0.003077	16.2[1.728-151.9]	0.375	0.03571	Cases
E1:40753205	synonymous_variant	STARD3	A	G	1/4/3	0/1/13	8.009	0.01823	6/10	1/27	8.761	0.003077	16.2[1.728-151.9]	0.375	0.03571	Cases
E1:40753271	synonymous_variant	STARD3	A	C	1/4/3	0/1/13	8.009	0.01823	6/10	1/27	8.761	0.003077	16.2[1.728-151.9]	0.375	0.03571	Cases
F1:42195247	intron_variant	TNNT2	G	A	3/5/0	1/7/6	6.155	0.04608	11/5	9/19	5.503	0.01898	4.644[1.239-17.41]	0.6875	0.3214	Cases
F1:42196400	intron_variant	TNNT2	A	G	3/5/0	1/7/6	6.155	0.04608	11/5	9/19	5.503	0.01898	4.644[1.239-17.41]	0.6875	0.3214	Cases
F1:42196545	intron_variant	TNNT2	T	C	3/5/0	1/7/6	6.155	0.04608	11/5	9/19	5.503	0.01898	4.644[1.239-17.41]	0.6875	0.3214	Cases
F1:42196623	intron_variant	TNNT2	A	G	4/4/0	2/6/6	5.867	0.05322	12/4	10/18	6.286	0.01217	5.4[1.372-21.26]	0.75	0.3571	Cases
F1:42196643	intron_variant	TNNT2	A	T	3/5/0	1/7/6	6.155	0.04608	11/5	9/19	5.503	0.01898	4.644[1.239-17.41]	0.6875	0.3214	Cases
F1:42196895	intron_variant	TNNT2	T	G	3/5/0	1/7/6	6.155	0.04608	11/5	9/19	5.503	0.01898	4.644[1.239-17.41]	0.6875	0.3214	Cases
F1:42197181	intron_variant	TNNT2	A	G	0/3/5	5/4/5	3.788	0.1504	3/13	14/14	4.194	0.04057	0.2308[0.05372-0.9914]	0.1875	0.5	Controls
F1:42197214	intron_variant	TNNT2	A	G	3/5/0	1/7/6	6.155	0.04608	11/5	9/19	5.503	0.01898	4.644[1.239-17.41]	0.6875	0.3214	Cases
F1:42197240	intron_variant	TNNT2	G	A	0/3/5	5/4/5	3.788	0.1504	3/13	14/14	4.194	0.04057	0.2308[0.05372-0.9914]	0.1875	0.5	Controls
F1:42197246	intron_variant	TNNT2	G	A	0/3/5	5/4/5	3.788	0.1504	3/13	14/14	4.194	0.04057	0.2308[0.05372-0.9914]	0.1875	0.5	Controls
F1:42198195	intron_variant	TNNT2	G	A	3/5/0	1/7/6	6.155	0.04608	11/5	9/19	5.503	0.01898	4.644[1.239-17.41]	0.6875	0.3214	Cases
F1:42198411	intron_variant	TNNT2	T	G	0/4/4	6/6/2	5.867	0.05322	4/12	18/10	6.286	0.01217	0.1852[0.04704-0.7291]	0.25	0.6429	Controls
F1:42198506	intron_variant	TNNT2	A	G	5/3/0	5/4/5	3.788	0.1504	13/3	14/14	4.194	0.04057	4.333[1.009-18.62]	0.8125	0.5	Cases
F1:42198647	intron_variant	TNNT2	A	G	3/5/0	1/7/6	6.155	0.04608	11/5	9/19	5.503	0.01898	4.644[1.239-17.41]	0.6875	0.3214	Cases
Statistically significant differences (P<0.05) are highlighted in bold
Bonferonni correction statistically significant differences (P<0.002) are highlighted in red
ALT allele' is the alternative allele, 'REF allele' is the reference allele
HCM cats are "AFF" and control cats are "UNAFF" counts are ordered as Homozygous alternative allele/Heterozygous/Homozygous reference allele for the GENO (genotypic) CHISQ columns
HCM cats are "AFF" and control cats are "UNAFF" counts are ordered as alternative allelic frequency/reference allelic frequency for the ALLELIC (allelic) CHISQ columns
† SNPs only present in HCM cats
EAF corresponds to effect allele frequency

## Sheet: SupTable5
SNP FelCat9 Position	Variant Type	Gene	ALT Allele	REF Allele	AFF	UNAFF	CHISQ (Geno)	P (Geno)	AFF	UNAFF	CHISQ (Allelic)	P (Allelic)	OR[CI 95%]	EAF Cases	EAF Controls	>Prevalence	Praw Genomic association	LogP Genomic association
D1:76783711	intron_variant	CSRP3	C	T	1/3/10	4/7/3	7.169	0.02775	5/23	15/13	7.778	0.005289	0.1884[0.05566-0.6378]	0.1786	0.5357	Controls	0.000920503	3.03597
D1:76784404	intron_variant	CSRP3	A	G	10/3/1	3/7/4	7.169	0.02775	23/5	13/15	7.778	0.005289	5.308[1.568-17.97]	0.8214	0.4643	Cases	0.000920503	3.03597
D1:76785790	intron_variant	CSRP3	C	A	1/3/10	4/7/3	7.169	0.02775	5/23	15/13	7.778	0.005289	0.1884[0.05566-0.6378]	0.1786	0.5357	Controls	0.000920503	3.03597
D1:76787317	intron_variant	CSRP3	C	T	1/3/10	4/7/3	7.169	0.02775	5/23	15/13	7.778	0.005289	0.1884[0.05566-0.6378]	0.1786	0.5357	Controls	0.000920503	3.03597
D1:76787642	intron_variant	CSRP3	C	T	1/3/10	4/7/3	7.169	0.02775	5/23	15/13	7.778	0.005289	0.1884[0.05566-0.6378]	0.1786	0.5357	Controls	0.000920503	3.03597
D1:76787977	intron_variant	CSRP3	C	T	1/3/10	4/7/3	7.169	0.02775	5/23	15/13	7.778	0.005289	0.1884[0.05566-0.6378]	0.1786	0.5357	Controls	0.000920503	3.03597
D1:76796068	intron_variant	CSRP3	C	T	1/3/10	4/7/3	7.169	0.02775	5/23	15/13	7.778	0.005289	0.1884[0.05566-0.6378]	0.1786	0.5357	Controls	0.000920503	3.03597
D1:76796163	intron_variant	CSRP3	C	T	1/3/10	4/7/3	7.169	0.02775	5/23	15/13	7.778	0.005289	0.1884[0.05566-0.6378]	0.1786	0.5357	Controls	0.000920503	3.03597
D1:76796335	intron_variant	CSRP3	T	C	1/3/10	4/7/3	7.169	0.02775	5/23	15/13	7.778	0.005289	0.1884[0.05566-0.6378]	0.1786	0.5357	Controls	0.000920503	3.03597
B3:76169958	intron_variant	MYH7	CG	C	0/4/10	1/9/4	5.495	0.0641	4/24	11/17	4.462	0.03466	0.2576[0.07005-0.9472]	0.1429	0.3929	Controls	0.00116395	2.93406
D1:76785909	intron_variant	CSRP3	G	A	1/3/10	4/6/4	5.371	0.06817	5/23	14/14	6.452	0.01108	0.2174[0.06429-0.735]	0.1786	0.5	Controls	0.0032002	2.49482
D1:76785970	intron_variant	CSRP3	G	A	1/3/10	4/6/4	5.371	0.06817	5/23	14/14	6.452	0.01108	0.2174[0.06429-0.735]	0.1786	0.5	Controls	0.0032002	2.49482
D1:76788635	intron_variant	CSRP3	G	A	1/3/10	4/6/4	5.371	0.06817	5/23	14/14	6.452	0.01108	0.2174[0.06429-0.735]	0.1786	0.5	Controls	0.0032002	2.49482
D1:76791386	intron_variant	CSRP3	C	T	1/2/11	3/6/5	5.25	0.07244	4/24	12/16	5.6	0.01796	0.2222[0.06078-0.8125]	0.1429	0.4286	Controls	0.0047676	2.3217
D1:76791852	intron_variant	CSRP3	A	G	1/2/11	3/6/5	5.25	0.07244	4/24	12/16	5.6	0.01796	0.2222[0.06078-0.8125]	0.1429	0.4286	Controls	0.0047676	2.3217
D1:76792081	intron_variant	CSRP3	C	A	1/2/11	3/6/5	5.25	0.07244	4/24	12/16	5.6	0.01796	0.2222[0.06078-0.8125]	0.1429	0.4286	Controls	0.0047676	2.3217
D1:76792385	intron_variant	CSRP3	G	T	1/2/11	3/6/5	5.25	0.07244	4/24	12/16	5.6	0.01796	0.2222[0.06078-0.8125]	0.1429	0.4286	Controls	0.0047676	2.3217
D1:76792391	intron_variant	CSRP3	A	G	1/2/11	3/6/5	5.25	0.07244	4/24	12/16	5.6	0.01796	0.2222[0.06078-0.8125]	0.1429	0.4286	Controls	0.0047676	2.3217
D1:76792630	intron_variant	CSRP3	G	A	1/2/11	3/6/5	5.25	0.07244	4/24	12/16	5.6	0.01796	0.2222[0.06078-0.8125]	0.1429	0.4286	Controls	0.0047676	2.3217
D1:76793016	intron_variant	CSRP3	G	A	1/2/11	3/6/5	5.25	0.07244	4/24	12/16	5.6	0.01796	0.2222[0.06078-0.8125]	0.1429	0.4286	Controls	0.0047676	2.3217
Statistically significant differences are highlighted in bold
Genomic association analysis suggestive significant threshold set at 2.204 (italicised), significant threshold set at 2.505 (highlighted in red)
ALT allele' is the alternative allele, 'REF allele' is the reference allele
HCM and RCM cats are "AFF" and control cats are "UNAFF" counts are ordered as Homozygous alternative allele/Heterozygous/Homozygous reference allele for the GENO (genotypic) CHISQ columns
HCM and RCM cats are "AFF" and control cats are "UNAFF" counts are ordered as alternative allelic frequency/reference allelic frequency for the ALLELIC (allelic) CHISQ columns
† SNPs only present in HCM cats
EAF corresponds to effect allele frequency

## Sheet: SupTable6
ID	SNP FelCat9 Position	Variant Type	Gene	ALT Allele	REF Allele	AFF	UNAFF	CHISQ (Geno)	P (Geno)	AFF	UNAFF	CHISQ (Allelic)	P (Allelic)	OR[CI 95%]	EAF Cases	EAF Controls	>Prevalence	Praw Genomic association	LogP Genomic association
B3:76168426	B3:76168426	intron_variant	MYH7	A	G	0/6/2	0/2/12	8.11	0.004403	6/10	2/26	6.308	0.01202	7.8[1.344-45.28]	0.375	0.07143	Cases	8.3978e-06	5.07583
D2:12374576	D2:12374576	intron_variant	ACTN2	T	C	0/5/3	0/1/12	7.289	0.006936	5/11	1/25	6.075	0.01371	11.36[1.184-109]	0.3125	0.03846	Cases	4.62655e-05	4.33474
D2:12407434	D2:12407434	intron_variant	ACTN2	G	GGGGT	0/2/6	0/7/7	1.316	0.2513	2/14	7/21	0.9778	0.3227	0.4286[0.07745-2.371]	0.125	0.25	Controls	0.000224347	3.64908
D2:12372440	D2:12372440	intron_variant	ACTN2	A	G	0/5/3	0/2/12	5.455	0.01951	5/11	2/26	4.423	0.03546	5.909[0.9916-35.21]	0.3125	0.07143	Cases	0.000957113	3.01904
D2:12372745	D2:12372745	intron_variant	ACTN2	T	C	0/5/3	0/2/12	5.455	0.01951	5/11	2/26	4.423	0.03546	5.909[0.9916-35.21]	0.3125	0.07143	Cases	0.000957113	3.01904
D2:12372820	D2:12372820	intron_variant	ACTN2	T	C	0/5/3	0/2/12	5.455	0.01951	5/11	2/26	4.423	0.03546	5.909[0.9916-35.21]	0.3125	0.07143	Cases	0.000957113	3.01904
D2:12374162	D2:12374162	intron_variant	ACTN2	C	G	0/5/3	0/2/12	5.455	0.01951	5/11	2/26	4.423	0.03546	5.909[0.9916-35.21]	0.3125	0.07143	Cases	0.000957113	3.01904
D2:12374260	D2:12374260	intron_variant	ACTN2	A	C	0/5/3	0/2/12	5.455	0.01951	5/11	2/26	4.423	0.03546	5.909[0.9916-35.21]	0.3125	0.07143	Cases	0.000957113	3.01904
D2:12374447	D2:12374447	intron_variant	ACTN2	T	C	0/5/3	0/2/12	5.455	0.01951	5/11	2/26	4.423	0.03546	5.909[0.9916-35.21]	0.3125	0.07143	Cases	0.000957113	3.01904
D2:12374471	D2:12374471	intron_variant	ACTN2	G	C	0/5/3	0/2/12	5.455	0.01951	5/11	2/26	4.423	0.03546	5.909[0.9916-35.21]	0.3125	0.07143	Cases	0.000957113	3.01904
D2:12374741	D2:12374741	intron_variant	ACTN2	T	C	0/5/3	0/2/12	5.455	0.01951	5/11	2/26	4.423	0.03546	5.909[0.9916-35.21]	0.3125	0.07143	Cases	0.000957113	3.01904
D2:12374775	D2:12374775	intron_variant	ACTN2	T	G	0/5/3	0/2/12	5.455	0.01951	5/11	2/26	4.423	0.03546	5.909[0.9916-35.21]	0.3125	0.07143	Cases	0.000957113	3.01904
D2:12374832	D2:12374832	intron_variant	ACTN2	C	T	0/5/3	0/2/12	5.455	0.01951	5/11	2/26	4.423	0.03546	5.909[0.9916-35.21]	0.3125	0.07143	Cases	0.000957113	3.01904
D2:12375928	D2:12375928	intron_variant	ACTN2	G	C	0/5/3	0/2/12	5.455	0.01951	5/11	2/26	4.423	0.03546	5.909[0.9916-35.21]	0.3125	0.07143	Cases	0.000957113	3.01904
D2:12375934	D2:12375934	intron_variant	ACTN2	G	A	0/5/3	0/2/12	5.455	0.01951	5/11	2/26	4.423	0.03546	5.909[0.9916-35.21]	0.3125	0.07143	Cases	0.000957113	3.01904
B3:70080970	B3:70080970†	intron_variant	ACTC1	TC	T	0/3/5	0/0/14	6.079	0.01368	3/13	0/28	5.634	0.01761	NA[NA-NA]	0.1875	0	Cases	0.00113843	2.94369
B3:70081922	B3:70081922†	intron_variant	ACTC1	C	G	0/3/5	0/0/14	6.079	0.01368	3/13	0/28	5.634	0.01761	NA[NA-NA]	0.1875	0	Cases	0.00113843	2.94369
B3:70082126	B3:70082126†	intron_variant	ACTC1	G	A	0/3/5	0/0/14	6.079	0.01368	3/13	0/28	5.634	0.01761	NA[NA-NA]	0.1875	0	Cases	0.00113843	2.94369
B3:70082195	B3:70082195†	intron_variant	ACTC1	C	G	0/3/5	0/0/14	6.079	0.01368	3/13	0/28	5.634	0.01761	NA[NA-NA]	0.1875	0	Cases	0.00113843	2.94369
B3:70082342	B3:70082342†	intron_variant	ACTC1	C	CT	0/3/5	0/0/14	6.079	0.01368	3/13	0/28	5.634	0.01761	NA[NA-NA]	0.1875	0	Cases	0.00113843	2.94369
Statistically significant differences are highlighted in bold
Genomic association analysis suggestive significant threshold set at 2.204 (italicised), significant threshold set at 2.505 (highlighted in red)
ALT allele' is the alternative allele, 'REF allele' is the reference allele
HCM cats are "AFF" and control cats are "UNAFF" counts are ordered as Homozygous alternative allele/Heterozygous/Homozygous reference allele for the GENO (genotypic) CHISQ columns
HCM cats are "AFF" and control cats are "UNAFF" counts are ordered as alternative allelic frequency/reference allelic frequency for the ALLELIC (allelic) CHISQ columns
† SNPs only present in HCM cats
EAF corresponds to effect allele frequency

## Sheet: SupTable7
Breed	Control	Case
Bengal	2	2
British Shorthair	4	4
British Longhair	0	1
Domestic Shorthair	12	9
Norwegian Forest Cat	3	3
Maine Coon	0	1
Ragdoll	2	1

## Sheet: SupTable8
Variant ID	SNP_FelCat9_Position	Gene	Variant Type	TFBS	Motif position	Actual motif	Mismatch count
F1:42199381	F1:42199381	TNNT2	Intron	620	1342	GGGGGtGGGGGtGGGG	2
F1:42199381	F1:42199381	TNNT2	Intron	620	1341	GGGGtGGGGGtGGGGG	2
F1:42199381	F1:42199381	TNNT2	Intron	620	1336	GGGGGtGGGGGtGGGG	2
TFBS' is the identified transcription factor binding site
Actual motif' is the sequence observed in the analysed DNA region for the submitted variant. Lower case demonstrate mismatch from the Softberry consensus.
Motif position' is relative to the inputed consensus sequence
